# Supplementary material for: La–[18/19F]fluoride complexes: a novel addition to the radiofluorination family
Source: Dalton Trans. 2026 Mar 30;55(15):5944–51. doi: 10.1039/d5dt02645h (PMC13034926; doi:10.1039/d5dt02645h)
Supplement: DT-055-D5DT02645H-s002 [file DT-055-D5DT02645H-s002.cif]

# Supplementary Information (SI) for Dalton Transactions.
# This journal is © The Royal Society of Chemistry 2026

####################################################################### 
# 
# This file contains crystal structure data downloaded from the 
# Cambridge Structural Database (CSD) hosted by the Cambridge 
# Crystallographic Data Centre (CCDC).
# 
# Full information about CCDC data access policies and citation 
# guidelines are available at http://www.ccdc.cam.ac.uk/access/V1 
# 
# Audit and citation data items may have been added by the CCDC. 
# Please retain this information to preserve the provenance of 
# this file and to allow appropriate attribution of the data. 
# 
#######################################################################

data_rs041124_1_1
_database_code_depnum_ccdc_archive 'CCDC 2496407'
loop_
_audit_author_name
_audit_author_address
'Nils Trapp'
;ETH Zurich
Switzerland
;
_audit_update_record             
;
2025-10-19 deposited with the CCDC.	2026-01-09 downloaded from the CCDC.
;
_audit_creation_date             2024-11-05
_audit_creation_method           
;
Olex2 1.5
(compiled 2024.02.16 svn.r378c4104 for OlexSys, GUI svn.r6928)
;
_shelx_SHELXL_version_number     2019/3
loop_
_audit_author_email
stefan.gruber@pharma.ethz.ch
_chemical_name_common            ?
_chemical_name_systematic        ?
_chemical_formula_moiety         'C32 H40 F La N8, 2(C F3 O3 S)'
_chemical_formula_sum            'C34 H40 F7 La N8 O6 S2'
_chemical_formula_weight         992.77
_chemical_absolute_configuration .
_chemical_melting_point          ?
_chemical_oxdiff_formula         C39H40F7LaN6O6S2
loop_
_atom_type_symbol
_atom_type_description
_atom_type_scat_dispersion_real
_atom_type_scat_dispersion_imag
_atom_type_scat_source
C C 0.0181 0.0091 'International Tables Vol C Tables 4.2.6.8 and 6.1.1.4'
H H 0.0000 0.0000 'International Tables Vol C Tables 4.2.6.8 and 6.1.1.4'
F F 0.0727 0.0534 'International Tables Vol C Tables 4.2.6.8 and 6.1.1.4'
La La -1.4094 9.0376 'International Tables Vol C Tables 4.2.6.8 and 6.1.1.4'
N N 0.0311 0.0180 'International Tables Vol C Tables 4.2.6.8 and 6.1.1.4'
O O 0.0492 0.0322 'International Tables Vol C Tables 4.2.6.8 and 6.1.1.4'
S S 0.3331 0.5567 'International Tables Vol C Tables 4.2.6.8 and 6.1.1.4'

_shelx_space_group_comment       
;
The symmetry employed for this shelxl refinement is uniquely defined
by the following loop, which should always be used as a source of
symmetry information in preference to the above space-group names.
They are only intended as comments.
;
_space_group_crystal_system      orthorhombic
_space_group_IT_number           18
_space_group_name_H-M_alt        'P 21 21 2'
_space_group_name_Hall           'P 2 2ab'
loop_
_space_group_symop_operation_xyz
'x, y, z'
'-x, -y, z'
'-x+1/2, y+1/2, -z'
'x+1/2, -y+1/2, -z'

_cell_length_a                   22.1793(2)
_cell_length_b                   11.10610(10)
_cell_length_c                   8.00430(10)
_cell_angle_alpha                90
_cell_angle_beta                 90
_cell_angle_gamma                90
_cell_volume                     1971.66(4)
_cell_formula_units_Z            2
_cell_measurement_reflns_used    49940
_cell_measurement_temperature    100.0(1)
_cell_measurement_theta_max      74.1820
_cell_measurement_theta_min      3.9670
_shelx_estimated_absorpt_T_max   0.525
_shelx_estimated_absorpt_T_min   0.361
_exptl_absorpt_coefficient_mu    10.145
_exptl_absorpt_correction_T_max  0.646
_exptl_absorpt_correction_T_min  0.451
_exptl_absorpt_correction_type   gaussian
_exptl_absorpt_process_details   
;
CrysAlisPro 1.171.43.137a (Rigaku Oxford Diffraction, 2024)
Numerical absorption correction based on gaussian integration over
a multifaceted crystal model
Empirical absorption correction using spherical harmonics,
implemented in SCALE3 ABSPACK scaling algorithm.
;
_exptl_absorpt_special_details   ?
_exptl_crystal_colour            'clear colourless'
_exptl_crystal_colour_lustre     clear
_exptl_crystal_colour_primary    colourless
_exptl_crystal_density_diffrn    1.672
_exptl_crystal_density_meas      ?
_exptl_crystal_density_method    ?
_exptl_crystal_description       block
_exptl_crystal_F_000             1000
loop_
_exptl_crystal_face_index_h
_exptl_crystal_face_index_k
_exptl_crystal_face_index_l
_exptl_crystal_face_perp_dist
1 -2 0 0.0419
-1 2 0 0.0326
-2 -1 5 0.0612
1 3 -5 0.0591
4 -5 -4 0.0445
1 -6 3 0.0546
-3 7 -1 0.0367
-4 7 1 0.0399
-6 6 0 0.0278
-1 -1 5 0.0605
-4 5 -3 0.0487
6 -6 1 0.0441
3 -4 4 0.0561
14 0 0 0.0293
6 1 5 0.0614
-5 -1 -5 0.0497
-13 -1 -2 0.0430
-12 1 3 0.0564
-10 2 -3 0.0440
7 -2 4 0.0551
-1 -7 0 0.0381
1 -6 -3 0.0432
-5 -6 -2 0.0309
-7 -6 1 0.0321
5 6 2 0.0479
-11 -5 1 0.0341
-9 -5 -2 0.0330
-7 -5 -3 0.0385
-13 -3 -1 0.0348
-13 -3 1 0.0347
-6 6 -1 0.0310

_exptl_crystal_size_max          0.126
_exptl_crystal_size_mid          0.079
_exptl_crystal_size_min          0.073
loop_
_exptl_oxdiff_crystal_face_indexfrac_h
_exptl_oxdiff_crystal_face_indexfrac_k
_exptl_oxdiff_crystal_face_indexfrac_l
_exptl_oxdiff_crystal_face_x
_exptl_oxdiff_crystal_face_y
_exptl_oxdiff_crystal_face_z
0.9987 -1.9999 -0.0002 -0.2798 -0.0184 -0.0562
-0.9987 1.9999 0.0002 0.2798 0.0184 0.0562
-2.0572 -0.8127 5.1101 -0.2681 -0.0249 0.9631
0.8024 2.8672 -4.7590 0.5456 0.0466 -0.8368
4.2582 -4.7666 -3.5829 -0.5602 -0.0420 -0.8273
1.3402 -5.5577 3.2729 -0.8780 -0.0720 0.4733
-2.9298 6.8018 -1.3548 0.9945 0.0799 -0.0677
-4.1689 6.6282 1.3805 0.8876 0.0695 0.4553
-6.4273 6.4482 -0.0913 0.9370 0.2782 0.2115
-0.8653 -1.1002 5.1264 -0.3192 -0.0985 0.9425
-3.6695 5.0018 -3.4991 0.8337 0.2500 -0.4924
6.0119 -6.3922 1.0269 -0.9580 -0.2851 -0.0303
2.8422 -4.3694 4.0033 -0.7578 -0.2278 0.6114
14.3522 0.1922 0.3825 -0.1284 -0.9822 -0.1370
5.5449 1.1017 4.7299 -0.0711 -0.5683 0.8197
-4.9536 -1.1159 -4.8130 0.0662 0.5319 -0.8442
-13.2434 -0.5465 -1.9995 0.1262 0.9742 -0.1871
-12.1318 0.5315 2.7716 0.0941 0.7027 0.7052
-9.7096 2.4457 -3.4076 0.5447 0.7145 -0.4391
7.0266 -1.6653 4.3739 -0.4468 -0.5878 0.6744
-0.6828 -7.1926 -0.2288 -0.9564 0.2289 -0.1813
1.4115 -5.5472 -3.2795 -0.6482 0.1573 -0.7450
-5.3901 -6.3189 -1.5705 -0.7453 0.5718 -0.3429
-7.1265 -6.1862 0.7027 -0.7898 0.6038 0.1078
5.0623 6.2351 1.8602 0.7271 -0.5581 0.3999
-10.7388 -4.5581 1.0851 -0.5478 0.7932 0.2660
-9.1349 -5.1219 -1.5804 -0.5465 0.7945 -0.2647
-6.7616 -4.7341 -3.0663 -0.4656 0.6788 -0.5678
-12.5417 -3.2720 -0.9724 -0.2845 0.9566 -0.0631
-13.0669 -2.7146 0.9622 -0.2718 0.9091 0.3157
-6.0373 6.4000 -0.9813 0.9577 0.2850 0.0393

_exptl_transmission_factor_max   ?
_exptl_transmission_factor_min   ?
_diffrn_reflns_av_R_equivalents  0.0381
_diffrn_reflns_av_unetI/netI     0.0140
_diffrn_reflns_Laue_measured_fraction_full 1.000
_diffrn_reflns_Laue_measured_fraction_max 0.992
_diffrn_reflns_limit_h_max       27
_diffrn_reflns_limit_h_min       -27
_diffrn_reflns_limit_k_max       13
_diffrn_reflns_limit_k_min       -13
_diffrn_reflns_limit_l_max       9
_diffrn_reflns_limit_l_min       -8
_diffrn_reflns_number            73298
_diffrn_reflns_point_group_measured_fraction_full 1.000
_diffrn_reflns_point_group_measured_fraction_max 0.986
_diffrn_reflns_theta_full        67.684
_diffrn_reflns_theta_max         74.251
_diffrn_reflns_theta_min         3.986
_diffrn_ambient_environment      N~2~
_diffrn_ambient_temperature      100.0(1)
_diffrn_detector                 'Hybrid Pixel Array Detector'
_diffrn_detector_area_resol_mean 10.0000
_diffrn_detector_type            'HyPix-Arc 150'
_diffrn_measured_fraction_theta_full 1.000
_diffrn_measured_fraction_theta_max 0.992
_diffrn_measurement_details      
;
List of Runs (angles in degrees, time in seconds):

  # Type    Start    End  Width  t~exp~   \w     \q     \k     \f   Frames
#--------------------------------------------------------------------------
  1  \w    -45.00 -18.00   0.50    0.05    --  -62.00  62.00 130.12   54
  2  \w    -48.00 -21.00   0.50    0.05    --  -62.00  62.00  42.01   54
  3  \w    -38.00 -12.00   0.50    0.05    --  -58.00  54.00 -69.71   52
  4  \w    -62.00 -34.00   0.50    0.05    --  -72.64  75.00 -87.56   56
  5  \w    -47.00 -18.00   0.50    0.05    --  -62.00  62.00-137.80   58
  6  \w    -34.00  -8.00   0.50    0.05    --  -54.00  52.00-116.63   52
  7  \w    -33.00  -8.00   0.50    0.05    --  -54.00  53.00 -42.20   50
  8  \w    -35.00  -9.00   0.50    0.05    --  -54.00  53.00  -9.55   52
  9  \w    -35.00 -10.00   0.50    0.05    --  -54.00  52.00  11.53   50
 10  \w    -34.00  -8.00   0.50    0.05    --  -54.00  52.00  75.86   52
 11  \w    -36.00  -9.00   0.50    0.05    --  -54.00  53.00 152.15   54
 12  \w    -29.00  -3.00   0.50    0.05    --  -50.00  50.00 102.05   52
 13  \w    -24.00   1.00   0.50    0.05    --  -46.00  44.00  46.65   50
 14  \w     62.00  87.00   0.50    0.05    --   46.00  52.00 104.91   50
 15  \w     62.00  87.00   0.50    0.05    --   46.00  51.00 154.05   50
 16  \w    -28.00  -3.00   0.50    0.05    --  -50.00  47.00-146.58   50
 17  \w     58.00  83.00   0.50    0.05    --   42.00  52.00-161.78   50
 18  \w     65.00  90.00   0.50    0.05    --   50.00  54.00-116.15   50
 19  \w     65.00 105.00   0.50    0.15    --   75.17  11.00-111.43   80
 20  \w     76.00 106.00   0.50    0.15    --   75.17  12.00  11.09   60
 21  \w     90.00 115.00   0.50    0.05    --   72.89  20.00  99.58   50
 22  \w     91.00 116.00   0.50    0.15    --   75.17  22.00 159.30   50
 23  \w     89.00 114.00   0.50    0.15    --   75.17  20.00 133.87   50
 24  \w     65.00  98.00   0.50    0.05    --   72.89  11.00 108.32   66
 25  \w     65.00  91.00   0.50    0.05    --   67.93-125.00  90.00   52
 26  \w     29.00  65.00   0.50    0.05    --   67.93-125.00 150.00   72
 27  \w     25.00  51.00   0.50    0.05    --   67.93-125.00  90.00   52
 28  \w     75.00 100.00   0.50    0.15    --   77.85-125.00  30.00   50
 29  \w     55.00  91.00   0.50    0.05    --   67.93-125.00   0.00   72
 30  \w     36.00  61.00   0.50    0.15    --   77.85-125.00  30.00   50
 31  \w     23.00  48.00   0.50    0.05    --   67.93-125.00   0.00   50
 32  \w     35.00  61.00   0.50    0.15    --   77.85-125.00 -60.00   52
 33  \w     75.00 100.00   0.50    0.15    --   77.85-125.00 -60.00   50
 34  \w     35.00  86.00   0.50    0.15    --   77.85-125.00 -90.00  102
 35  \w     35.00  61.00   0.50    0.15    --   77.85-125.00   0.00   52
 36  \w     65.00 100.00   0.50    0.15    --   77.85-125.00 150.00   70
 37  \w     35.00  60.00   0.50    0.15    --   77.85-125.00 150.00   50
 38  \w     35.00 100.00   0.50    0.15    --   77.85-125.00 120.00  130
 39  \w     54.00  93.00   0.50    0.15    --   77.85-109.00-145.00   78
 40  \w     25.00  58.00   0.50    0.05    --   67.93-109.00-145.00   66
 41  \w     34.00  59.00   0.50    0.05    --   70.78-109.00-145.00   50
 42  \w    -72.00 -46.00   0.50    0.05    --  -30.00 -47.00 -59.65   52
 43  \w    -47.00 -20.00   0.50    0.05    --   -6.00 -64.00-146.29   54
 44  \w    -47.00 -21.00   0.50    0.05    --   -6.00 -64.00-115.87   52
 45  \w    -48.00 -22.00   0.50    0.05    --  -10.00 -63.00 -66.84   52
 46  \w    -45.00 -20.00   0.50    0.05    --   -6.00 -66.00  -4.95   50
 47  \w    -53.00 -28.00   0.50    0.05    --  -14.00 -60.00  16.07   50
 48  \w    -53.00 -28.00   0.50    0.05    --  -14.00 -60.00  64.15   50
 49  \w    -50.00 -24.00   0.50    0.05    --  -10.00 -63.00  98.38   52
 50  \w    -42.00 -16.00   0.50    0.05    --   -2.00 -67.00 163.48   52
 51  \w    -53.00 -28.00   0.50    0.05    --  -14.00 -60.00 151.85   50
 52  \w    -66.00 -40.00   0.50    0.05    --  -22.00 -55.00 139.43   52
 53  \w    -65.00 -39.00   0.50    0.05    --  -22.00 -55.00 123.28   52
 54  \w    -74.00 -45.00   0.50    0.05    --  -30.00 -55.00 104.93   58
 55  \w    -92.00 -66.00   0.50    0.05    --  -50.00 -55.00  89.54   52
 56  \w    -67.00 -41.00   0.50    0.05    --  -26.00 -55.00  41.89   52
 57  \w    -87.00 -61.00   0.50    0.05    --  -46.00 -55.00 -39.31   52
 58  \w    -91.00 -65.00   0.50    0.05    --  -50.00 -55.00 -88.15   52
 59  \w    -82.00 -57.00   0.50    0.05    --  -42.00 -54.00-109.00   50
 60  \w    -63.00 -37.00   0.50    0.05    --  -22.00 -54.00-162.49   52
 61  \w    -75.00 -49.00   0.50    0.05    --  -34.00 -54.00-177.94   52
 62  \w    -53.00 -28.00   0.50    0.05    --  -14.00 -59.00 -81.30   50
 63  \w    -70.00 -41.00   0.50    0.05    --  -26.00 -53.00-136.88   58
 64  \w    -66.00 -38.00   0.50    0.05    --  -22.00 -54.00 -20.76   56
 65  \w    -63.00 -37.00   0.50    0.05    --  -22.00 -53.00 -77.58   52
 66  \w    -81.00 -53.00   0.50    0.05    --  -38.00 -53.00 -59.51   56
 67  \w    -67.00 -41.00   0.50    0.05    --  -26.00 -53.00-106.69   52
 68  \w    -71.00 -45.00   0.50    0.05    --  -30.00 -53.00  41.25   52
 69  \w    -90.00 -64.00   0.50    0.05    --  -46.00 -54.00  90.18   52
 70  \w    -79.00 -53.00   0.50    0.05    --  -38.00 -54.00 166.32   52
 71  \w    -66.00 -40.00   0.50    0.05    --  -22.00 -51.00  65.91   52
 72  \w    -76.00 -50.00   0.50    0.05    --  -30.00 -52.00  18.06   52
 73  \w    -76.00 -50.00   0.50    0.05    --  -34.00 -50.00 -16.07   52
 74  \w    -88.00 -63.00   0.50    0.05    --  -42.00 -51.00-129.80   50
 75  \w    -94.00 -68.00   0.50    0.05    --  -50.00 -51.00 -56.39   52
 76  \w    -86.00 -61.00   0.50    0.05    --  -46.00 -47.00 -26.56   50
 77  \w    -85.00 -59.00   0.50    0.05    --  -42.00 -50.00   8.12   52
 78  \w    -72.00 -46.00   0.50    0.05    --  -30.00 -50.00 128.79   52
 79  \w   -113.00 -70.00   0.50    0.15    --  -75.17 -11.00 171.36   86
 80  \w   -114.00 -87.00   0.50    0.05    --  -72.64 -67.00 128.31   54
 81  \w   -112.00 -86.00   0.50    0.05    --  -72.64 -67.00 146.97   52
 82  \w   -116.00 -87.00   0.50    0.15    --  -75.17 -67.00 113.68   58
 83  \w   -110.00 -85.00   0.50    0.05    --  -72.64 -66.00  58.06   50
 84  \w   -111.00 -85.00   0.50    0.05    --  -72.64 -66.00 116.54   52
 85  \w   -113.00 -85.00   0.50    0.05    --  -72.64 -66.00  40.27   56
 86  \w   -114.00 -87.00   0.50    0.15    --  -75.17 -66.00 139.99   54
 87  \w   -112.00 -86.00   0.50    0.05    --  -72.64 -67.00 -92.35   52
 88  \w   -111.00 -86.00   0.50    0.15    --  -75.17 -67.00 -96.14   50
 89  \w   -111.00 -86.00   0.50    0.15    --  -75.17 -67.00-177.92   50
 90  \w   -111.00 -85.00   0.50    0.05    --  -72.64 -66.00-133.79   52
 91  \w   -110.00 -85.00   0.50    0.05    --  -72.64 -66.00  99.01   50
 92  \w   -110.00 -84.00   0.50    0.05    --  -72.64 -65.00  88.53   52
 93  \w   -110.00 -84.00   0.50    0.05    --  -72.64 -65.00 152.52   52
 94  \w   -109.00 -84.00   0.50    0.05    --  -72.64 -65.00 168.23   50
 95  \w   -110.00 -83.00   0.50    0.05    --  -70.00 -64.00 128.57   54
 96  \w   -111.00 -85.00   0.50    0.05    --  -72.64 -64.00 -33.38   52
 97  \w   -114.00 -85.00   0.50    0.05    --  -72.64 -64.00 -20.23   58
 98  \w   -111.00 -84.00   0.50    0.05    --  -72.64 -65.00 -59.50   54
 99  \w   -110.00 -84.00   0.50    0.05    --  -72.64 -65.00 -69.23   52
100  \w   -110.00 -85.00   0.50    0.05    --  -72.64 -63.00 -16.57   50
101  \w   -109.00 -83.00   0.50    0.05    --  -70.00 -62.00 -51.19   52
102  \w   -107.00 -82.00   0.50    0.05    --  -70.00 -62.00  -4.14   50
103  \w   -110.00 -85.00   0.50    0.05    --  -72.64 -62.00  25.52   50
104  \w   -110.00 -85.00   0.50    0.05    --  -72.64 -62.00  41.63   50
105  \w   -113.00 -88.00   0.50    0.15    --  -75.17 -62.00  76.08   50
106  \w    -95.00 -69.00   0.50    0.05    --  -54.00 -55.00  16.70   52
107  \w   -108.00 -82.00   0.50    0.05    --  -70.00 -63.00 -88.19   52
108  \w   -112.00 -86.00   0.50    0.05    --  -72.64 -61.00-125.35   52
109  \w   -114.00 -88.00   0.50    0.05    --  -72.64 -63.00-157.66   52
110  \w   -110.00 -84.00   0.50    0.05    --  -72.64 -65.00-174.13   52
111  \w   -104.00 -77.00   0.50    0.05    --  -62.00 -55.00-128.06   54
112  \w   -107.00 -81.00   0.50    0.05    --  -66.00 -55.00-166.36   52
113  \w    -99.00 -73.00   0.50    0.05    --  -54.00 -55.00 -34.83   52
114  \w    -97.00 -71.00   0.50    0.05    --  -54.00 -55.00 -78.71   52
115  \w   -102.00 -77.00   0.50    0.05    --  -62.00 -55.00  36.56   50
116  \w    -98.00 -72.00   0.50    0.05    --  -54.00 -55.00  88.81   52
117  \w    -96.00 -69.00   0.50    0.05    --  -54.00 -55.00 173.90   54
118  \w    -95.00 -69.00   0.50    0.05    --  -54.00 -55.00 132.99   52
119  \w    -99.00 -73.00   0.50    0.05    --  -58.00 -52.00  39.38   52
120  \w    -98.00 -72.00   0.50    0.05    --  -54.00 -51.00  45.67   52
121  \w   -103.00 -74.00   0.50    0.05    --  -58.00 -51.00   7.40   58
122  \w   -105.00 -79.00   0.50    0.05    --  -62.00 -51.00  -9.52   52
123  \w   -100.00 -74.00   0.50    0.05    --  -58.00 -49.00  72.12   52
124  \w   -117.00 -92.00   0.50    0.05    --  -70.00 -36.00 146.73   50
125  \w   -109.00 -82.00   0.50    0.05    --  -66.00 -53.00 -46.16   54
126  \w   -102.00 -76.00   0.50    0.05    --  -62.00 -45.00 -75.68   52
127  \w   -110.00 -81.00   0.50    0.05    --  -66.00 -54.00-133.69   58
128  \w   -112.00 -81.00   0.50    0.05    --  -66.00 -54.00-149.74   62
129  \w   -117.00 -92.00   0.50    0.15    --  -75.17 -22.00 -55.66   50
130  \w   -117.00 -92.00   0.50    0.15    --  -75.17 -21.00-133.53   50
131  \w   -116.00 -90.00   0.50    0.05    --  -70.00 -31.00 -29.96   52
132  \w   -113.00 -88.00   0.50    0.05    --  -70.00 -25.00  21.10   50
133  \w   -112.00 -87.00   0.50    0.05    --  -66.00 -30.00  48.55   50
134  \w   -111.00 -76.00   0.50    0.05    --  -72.64 -11.00 130.06   70
135  \w   -108.00 -82.00   0.50    0.15    --  -75.17 -15.00  99.08   52
136  \w   -110.00 -85.00   0.50    0.05    --  -72.64 -17.00  64.65   50
137  \w   -109.00 -70.00   0.50    0.05    --  -72.64 -12.00 -36.96   78
138  \w   -106.00 -81.00   0.50    0.05    --  -72.64 -11.00-153.98   50
139  \w    -94.00 -54.00   0.50    0.05    --  -66.00 -11.00-138.25   80
140  \w    -75.00 -33.00   0.50    0.05    --  -72.64  93.00   1.72   84
141  \w    -61.00 -30.00   0.50    0.15    --  -75.17 124.00 116.91   62
142  \w    -59.00 -21.00   0.50    0.05    --  -66.25 125.00 120.00   76
143  \w   -100.00 -65.00   0.50    0.15    --  -75.17 124.00 116.91   70
144  \w    -49.00 -24.00   0.50    0.05    --  -22.00 129.00  91.09   50
145  \w    -55.00 -30.00   0.50    0.15    --  -75.17 122.00 -30.59   50
146  \w    -97.00 -72.00   0.50    0.15    --  -75.17 124.00-110.82   50
147  \w    -82.00 -55.00   0.50    0.05    --  -66.25 125.00-150.00   54
148  \w    -50.00 -21.00   0.50    0.05    --  -66.25 125.00-150.00   58
149  \w    -55.00 -30.00   0.50    0.15    --  -75.17 124.00-110.82   50
150  \w    -99.00 -73.00   0.50    0.15    --  -75.17 122.00 -30.59   52
151  \w    -95.00 -31.00   0.50    0.15    --  -75.17 115.00-114.54  128
152  \w    -99.00 -30.00   0.50    0.15    --  -75.17 121.00  18.49  138
153  \w    -72.00 -26.00   0.50    0.05    --  -69.39 109.00 -50.00   92
154  \w    -57.00 -32.00   0.50    0.15    --  -75.17 121.00  89.79   50
155  \w    -78.00 -30.00   0.50    0.05    --  -72.64 109.00 110.45   96
156  \w    -98.00 -30.00   0.50    0.15    --  -75.17 121.00 165.02  136
157  \w    -99.00 -67.00   0.50    0.15    --  -75.17 121.00  89.79   64
158  \w    -50.00 -24.00   0.50    0.05    --  -66.25 109.00 -50.00   52
159  \w    -23.00   3.00   0.50    0.05    --  -10.00 103.00 -49.45   52
;
_diffrn_measurement_device       'four-circle diffractometer'
_diffrn_measurement_device_type  'XtaLAB Synergy R, HyPix-Arc 150'
_diffrn_measurement_method       '\w scans'
_diffrn_orient_matrix_type       
'CrysAlisPro convention (1999,Acta A55,543-557)'
_diffrn_orient_matrix_UB_11      -0.0098258000
_diffrn_orient_matrix_UB_12      0.1350173000
_diffrn_orient_matrix_UB_13      -0.0349542000
_diffrn_orient_matrix_UB_21      -0.0671573000
_diffrn_orient_matrix_UB_22      -0.0243087000
_diffrn_orient_matrix_UB_23      -0.0357659000
_diffrn_orient_matrix_UB_31      -0.0147766000
_diffrn_orient_matrix_UB_32      0.0206984000
_diffrn_orient_matrix_UB_33      0.1858071000
_diffrn_radiation_monochromator  mirror
_diffrn_radiation_probe          x-ray
_diffrn_radiation_type           'Cu K\a'
_diffrn_radiation_wavelength     1.54184
_diffrn_source                   'Rotating-anode X-ray tube'
_diffrn_source_type              'PhotonJet R (Cu) X-ray Source'
_reflns_Friedel_coverage         0.728
_reflns_Friedel_fraction_full    1.000
_reflns_Friedel_fraction_max     0.977
_reflns_number_gt                3873
_reflns_number_total             3946
_reflns_special_details          
;
 Reflections were merged by SHELXL according to the crystal
 class for the calculation of statistics and refinement.
 
 Structure factors included contributions from the .fab file.
 
 _reflns_Friedel_fraction is defined as the number of unique
 Friedel pairs measured divided by the number that would be
 possible theoretically, ignoring centric projections and
 systematic absences. Completness statistics refer to single and
 composite reflections containing twin component 1 only.
;
_reflns_threshold_expression     'I > 2\s(I)'
_computing_cell_refinement       'CrysAlisPro 1.171.43.137a (Rigaku OD, 2024)'
_computing_data_collection       
'CrysAlisPro system (CCD 43.137a 64-bit (release 10-09-2024))'
_computing_data_reduction        'CrysAlisPro 1.171.43.137a (Rigaku OD, 2024)'
_computing_molecular_graphics    'Olex2 1.5 (Dolomanov et al., 2009)'
_computing_publication_material  'Olex2 1.5 (Dolomanov et al., 2009)'
_computing_structure_refinement  'SHELXL 2019/3 (Sheldrick, 2015)'
_computing_structure_solution    'SHELXT 2018/2 (Sheldrick, 2018)'
_refine_diff_density_max         1.409
_refine_diff_density_min         -1.807
_refine_diff_density_rms         0.095
_refine_ls_abs_structure_details 
;
 Refined as an inversion twin.
;
_refine_ls_abs_structure_Flack   0.498(9)
_refine_ls_extinction_coef       .
_refine_ls_extinction_method     none
_refine_ls_goodness_of_fit_ref   1.081
_refine_ls_hydrogen_treatment    constr
_refine_ls_matrix_type           full
_refine_ls_number_parameters     264
_refine_ls_number_reflns         3946
_refine_ls_number_restraints     0
_refine_ls_R_factor_all          0.0407
_refine_ls_R_factor_gt           0.0402
_refine_ls_restrained_S_all      1.081
_refine_ls_shift/su_max          0.000
_refine_ls_shift/su_mean         0.000
_refine_ls_structure_factor_coef Fsqd
_refine_ls_weighting_details     
'w=1/[\s^2^(Fo^2^)+(0.0467P)^2^+5.2258P] where P=(Fo^2^+2Fc^2^)/3'
_refine_ls_weighting_scheme      calc
_refine_ls_wR_factor_gt          0.1002
_refine_ls_wR_factor_ref         0.1005
_refine_special_details          
;
Refined as inversion twin. No higher symmetry space group is compatible with systematic absences.
Mixed disordered site (MeCN/H2O) could not be
modelled without excessive constraints and was
removed using Olex2 masking procedure.
;
_olex2_refinement_description    
;
1. Twinned data refinement
 Scales: 0.502(9)
 0.498(9)
2. Fixed Uiso
 At 1.2 times of:
  All C(H) groups, All C(H,H) groups
3.a Secondary CH2 refined with riding coordinates:
 C9(H9A,H9B), C10(H10A,H10B), C6(H6A,H6B), C11(H11A,H11B), C8(H8A,H8B), C7(H7A,
 H7B)
3.b Aromatic/amide H refined with riding coordinates:
 C1(H1), C13(H13), C14(H14), C4(H4), C15(H15), C16(H16), C2(H2), C3(H3)
;
_atom_sites_solution_hydrogens   geom
_atom_sites_solution_primary     dual
_atom_sites_solution_secondary   ?
loop_
_atom_site_label
_atom_site_type_symbol
_atom_site_fract_x
_atom_site_fract_y
_atom_site_fract_z
_atom_site_U_iso_or_equiv
_atom_site_adp_type
_atom_site_occupancy
_atom_site_site_symmetry_order
_atom_site_calc_flag
_atom_site_refinement_flags_posn
_atom_site_refinement_flags_adp
_atom_site_refinement_flags_occupancy
_atom_site_disorder_assembly
_atom_site_disorder_group
La1 La 0.500000 0.500000 0.59456(6) 0.02942(15) Uani 1 2 d S T P . .
S1A S 0.17871(7) 0.5064(2) 0.0481(2) 0.0428(4) Uani 1 1 d . . . . .
F1 F 0.500000 0.500000 0.3127(6) 0.0334(9) Uani 1 2 d S T P . .
O2A O 0.2073(2) 0.4930(7) -0.1117(6) 0.0500(12) Uani 1 1 d . . . . .
C1 C 0.6017(5) 0.3069(8) 0.3713(16) 0.050(3) Uani 1 1 d . . . . .
H1 H 0.564532 0.286441 0.319446 0.060 Uiso 1 1 calc R U . . .
O3A O 0.1841(3) 0.6232(5) 0.1233(8) 0.0540(15) Uani 1 1 d . . . . .
C9 C 0.5948(4) 0.3525(9) 0.8917(17) 0.051(2) Uani 1 1 d . . . . .
H9A H 0.607647 0.295457 0.803607 0.062 Uiso 1 1 calc R U . . .
H9B H 0.624771 0.348530 0.983136 0.062 Uiso 1 1 calc R U . . .
F1A F 0.2020(3) 0.4116(5) 0.3401(7) 0.0689(16) Uani 1 1 d . . . . .
C10 C 0.5348(4) 0.3137(7) 0.9577(10) 0.046(2) Uani 1 1 d . . . . .
H10A H 0.538553 0.232767 1.008330 0.055 Uiso 1 1 calc R U . . .
H10B H 0.521679 0.370308 1.046145 0.055 Uiso 1 1 calc R U . . .
N3 N 0.4888(4) 0.3103(5) 0.8242(8) 0.047(2) Uani 1 1 d . . . . .
N4 N 0.5946(3) 0.4777(7) 0.8206(9) 0.0490(19) Uani 1 1 d . . . . .
C6 C 0.6514(3) 0.4967(11) 0.7227(10) 0.0493(16) Uani 1 1 d . . . . .
H6A H 0.653062 0.581002 0.682774 0.059 Uiso 1 1 calc R U . . .
H6B H 0.686708 0.482744 0.795875 0.059 Uiso 1 1 calc R U . . .
C13 C 0.4161(4) 0.0923(7) 0.5475(11) 0.0412(18) Uani 1 1 d . . . . .
H13 H 0.420808 0.021022 0.611803 0.049 Uiso 1 1 calc R U . . .
C5 C 0.6543(3) 0.4133(7) 0.5767(12) 0.0431(18) Uani 1 1 d . . . . .
N1 N 0.6013(3) 0.3846(6) 0.5037(9) 0.0422(15) Uani 1 1 d . . . . .
C11 C 0.4954(5) 0.1956(5) 0.7264(9) 0.0420(16) Uani 1 1 d . . . . .
H11A H 0.488888 0.125541 0.800740 0.050 Uiso 1 1 calc R U . . .
H11B H 0.536624 0.190101 0.679637 0.050 Uiso 1 1 calc R U . . .
C14 C 0.3762(3) 0.0951(6) 0.4155(11) 0.0411(17) Uani 1 1 d . . . . .
H14 H 0.353776 0.025415 0.385654 0.049 Uiso 1 1 calc R U . . .
N2 N 0.4431(3) 0.2976(5) 0.5016(8) 0.0369(14) Uani 1 1 d . . . . .
C4 C 0.7084(4) 0.3688(9) 0.5194(13) 0.055(2) Uani 1 1 d . . . . .
H4 H 0.745052 0.390963 0.572519 0.066 Uiso 1 1 calc R U . . .
C15 C 0.3694(4) 0.2016(7) 0.3273(11) 0.0405(17) Uani 1 1 d . . . . .
H15 H 0.341983 0.206609 0.236457 0.049 Uiso 1 1 calc R U . . .
C16 C 0.4033(4) 0.3001(8) 0.3741(12) 0.037(2) Uani 1 1 d . . . . .
H16 H 0.398391 0.373123 0.313740 0.044 Uiso 1 1 calc R U . . .
C2 C 0.6543(5) 0.2572(8) 0.3106(12) 0.057(3) Uani 1 1 d . . . . .
H2 H 0.653427 0.200984 0.221235 0.068 Uiso 1 1 calc R U . . .
C8 C 0.5742(5) 0.6859(8) 0.8983(15) 0.052(2) Uani 1 1 d . . . . .
H8A H 0.603400 0.712822 0.812458 0.062 Uiso 1 1 calc R U . . .
H8B H 0.576281 0.743572 0.992489 0.062 Uiso 1 1 calc R U . . .
O1A O 0.1202(3) 0.4517(6) 0.0608(9) 0.0656(18) Uani 1 1 d . . . . .
C7 C 0.5928(4) 0.5636(8) 0.9600(11) 0.048(2) Uani 1 1 d . . . . .
H7A H 0.633063 0.568655 1.012761 0.058 Uiso 1 1 calc R U . . .
H7B H 0.563724 0.535254 1.045276 0.058 Uiso 1 1 calc R U . . .
C3 C 0.7089(4) 0.2915(9) 0.3838(14) 0.062(3) Uani 1 1 d . . . . .
H3 H 0.746009 0.262040 0.340772 0.075 Uiso 1 1 calc R U . . .
C12 C 0.4494(3) 0.1942(6) 0.5858(10) 0.0352(15) Uani 1 1 d . . . . .
F3A F 0.2808(2) 0.4494(4) 0.1940(7) 0.0561(13) Uani 1 1 d . . . . .
F2A F 0.2248(3) 0.2974(4) 0.1317(7) 0.0601(14) Uani 1 1 d . . . . .
C1A C 0.2234(4) 0.4116(7) 0.1857(11) 0.0453(19) Uani 1 1 d . . . . .

loop_
_atom_site_aniso_label
_atom_site_aniso_U_11
_atom_site_aniso_U_22
_atom_site_aniso_U_33
_atom_site_aniso_U_23
_atom_site_aniso_U_13
_atom_site_aniso_U_12
La1 0.0300(2) 0.0205(2) 0.0377(3) 0.000 0.000 -0.0001(3)
S1A 0.0433(8) 0.0401(9) 0.0449(8) 0.0025(13) 0.0009(6) 0.0049(11)
F1 0.040(2) 0.026(2) 0.035(2) 0.000 0.000 -0.003(4)
O2A 0.057(3) 0.052(3) 0.041(3) -0.002(5) 0.003(2) 0.006(4)
C1 0.053(6) 0.030(4) 0.066(9) 0.001(5) 0.002(6) 0.011(4)
O3A 0.071(4) 0.037(3) 0.054(4) -0.003(3) -0.005(3) 0.017(3)
C9 0.046(5) 0.057(5) 0.051(6) 0.010(5) -0.006(5) 0.008(4)
F1A 0.102(5) 0.062(3) 0.042(3) 0.012(3) 0.011(3) 0.021(3)
C10 0.079(6) 0.031(4) 0.028(4) 0.001(3) -0.010(4) -0.010(4)
N3 0.067(6) 0.024(3) 0.049(4) 0.000(2) -0.019(4) -0.006(3)
N4 0.037(3) 0.057(5) 0.053(4) -0.006(4) -0.002(3) -0.002(3)
C6 0.036(3) 0.054(4) 0.057(4) 0.008(8) -0.005(3) -0.001(5)
C13 0.047(4) 0.028(3) 0.049(5) -0.002(3) 0.001(3) 0.000(3)
C5 0.032(4) 0.040(4) 0.058(5) 0.013(4) 0.003(3) 0.006(3)
N1 0.040(3) 0.041(4) 0.046(4) -0.002(3) -0.004(3) 0.007(3)
C11 0.059(5) 0.023(3) 0.044(3) -0.002(2) -0.010(6) 0.001(4)
C14 0.040(4) 0.030(3) 0.053(5) -0.010(3) -0.002(4) -0.005(3)
N2 0.040(3) 0.031(3) 0.039(3) 0.004(3) -0.002(3) -0.004(3)
C4 0.038(4) 0.056(5) 0.072(6) 0.029(5) 0.010(4) 0.009(4)
C15 0.040(4) 0.034(4) 0.048(5) -0.003(4) -0.003(3) -0.005(3)
C16 0.049(5) 0.039(4) 0.022(5) 0.007(4) -0.004(4) -0.004(4)
C2 0.083(7) 0.042(5) 0.045(5) 0.014(4) 0.019(5) 0.028(5)
C8 0.071(6) 0.046(5) 0.038(5) -0.003(5) -0.003(6) -0.020(4)
O1A 0.046(3) 0.078(4) 0.072(5) -0.001(3) 0.001(3) -0.009(3)
C7 0.059(5) 0.044(5) 0.042(5) 0.001(4) -0.006(4) -0.011(4)
C3 0.051(5) 0.063(6) 0.073(7) 0.024(5) 0.022(5) 0.024(4)
C12 0.043(4) 0.029(3) 0.034(4) 0.000(3) 0.001(3) 0.002(3)
F3A 0.051(3) 0.047(2) 0.071(4) -0.003(2) -0.011(3) 0.010(2)
F2A 0.084(4) 0.028(2) 0.068(4) 0.000(2) 0.004(3) 0.005(2)
C1A 0.065(5) 0.035(4) 0.037(4) 0.001(3) 0.002(4) 0.004(4)

_geom_special_details            
;
 All esds (except the esd in the dihedral angle between two l.s. planes)
 are estimated using the full covariance matrix.  The cell esds are taken
 into account individually in the estimation of esds in distances, angles
 and torsion angles; correlations between esds in cell parameters are only
 used when they are defined by crystal symmetry.  An approximate (isotropic)
 treatment of cell esds is used for estimating esds involving l.s. planes.
;
loop_
_geom_bond_atom_site_label_1
_geom_bond_atom_site_label_2
_geom_bond_distance
_geom_bond_site_symmetry_2
_geom_bond_publ_flag
La1 F1 2.256(5) . ?
La1 N3 2.807(6) 2_665 ?
La1 N3 2.807(6) . ?
La1 N4 2.782(7) 2_665 ?
La1 N4 2.782(7) . ?
La1 N1 2.687(6) 2_665 ?
La1 N1 2.687(6) . ?
La1 N2 2.683(6) 2_665 ?
La1 N2 2.683(6) . ?
S1A O2A 1.436(5) . ?
S1A O3A 1.435(6) . ?
S1A O1A 1.436(7) . ?
S1A C1A 1.818(9) . ?
C1 H1 0.9500 . ?
C1 N1 1.367(13) . ?
C1 C2 1.379(13) . ?
C9 H9A 0.9900 . ?
C9 H9B 0.9900 . ?
C9 C10 1.496(13) . ?
C9 N4 1.502(12) . ?
F1A C1A 1.324(10) . ?
C10 H10A 0.9900 . ?
C10 H10B 0.9900 . ?
C10 N3 1.478(10) . ?
N3 C11 1.502(9) . ?
N3 C8 1.519(12) 2_665 ?
N4 C6 1.498(9) . ?
N4 C7 1.469(11) . ?
C6 H6A 0.9900 . ?
C6 H6B 0.9900 . ?
C6 C5 1.492(13) . ?
C13 H13 0.9500 . ?
C13 C14 1.380(11) . ?
C13 C12 1.385(10) . ?
C5 N1 1.350(10) . ?
C5 C4 1.377(11) . ?
C11 H11A 0.9900 . ?
C11 H11B 0.9900 . ?
C11 C12 1.519(11) . ?
C14 H14 0.9500 . ?
C14 C15 1.385(12) . ?
N2 C16 1.350(11) . ?
N2 C12 1.339(9) . ?
C4 H4 0.9500 . ?
C4 C3 1.384(16) . ?
C15 H15 0.9500 . ?
C15 C16 1.379(11) . ?
C16 H16 0.9500 . ?
C2 H2 0.9500 . ?
C2 C3 1.399(15) . ?
C8 H8A 0.9900 . ?
C8 H8B 0.9900 . ?
C8 C7 1.503(13) . ?
C7 H7A 0.9900 . ?
C7 H7B 0.9900 . ?
C3 H3 0.9500 . ?
F3A C1A 1.342(11) . ?
F2A C1A 1.340(9) . ?

loop_
_geom_angle_atom_site_label_1
_geom_angle_atom_site_label_2
_geom_angle_atom_site_label_3
_geom_angle
_geom_angle_site_symmetry_1
_geom_angle_site_symmetry_3
_geom_angle_publ_flag
F1 La1 N3 130.91(13) . 2_665 ?
F1 La1 N3 130.91(13) . . ?
F1 La1 N4 130.56(14) . . ?
F1 La1 N4 130.56(14) . 2_665 ?
F1 La1 N1 74.30(15) . 2_665 ?
F1 La1 N1 74.30(15) . . ?
F1 La1 N2 73.89(14) . . ?
F1 La1 N2 73.89(14) . 2_665 ?
N3 La1 N3 98.2(3) . 2_665 ?
N4 La1 N3 64.8(2) 2_665 . ?
N4 La1 N3 64.8(2) 2_665 2_665 ?
N4 La1 N3 64.8(2) . 2_665 ?
N4 La1 N3 64.8(2) . . ?
N4 La1 N4 98.9(3) . 2_665 ?
N1 La1 N3 117.5(2) . 2_665 ?
N1 La1 N3 117.5(2) 2_665 . ?
N1 La1 N3 83.9(2) . . ?
N1 La1 N3 83.9(2) 2_665 2_665 ?
N1 La1 N4 148.1(2) . 2_665 ?
N1 La1 N4 148.1(2) 2_665 . ?
N1 La1 N4 60.2(2) 2_665 2_665 ?
N1 La1 N4 60.2(2) . . ?
N1 La1 N1 148.6(3) . 2_665 ?
N2 La1 N3 60.74(19) 2_665 2_665 ?
N2 La1 N3 148.45(19) . 2_665 ?
N2 La1 N3 148.4(2) 2_665 . ?
N2 La1 N3 60.74(19) . . ?
N2 La1 N4 117.4(2) . . ?
N2 La1 N4 84.3(2) 2_665 . ?
N2 La1 N4 84.3(2) . 2_665 ?
N2 La1 N4 117.4(2) 2_665 2_665 ?
N2 La1 N1 85.3(2) 2_665 2_665 ?
N2 La1 N1 86.1(2) . 2_665 ?
N2 La1 N1 86.1(2) 2_665 . ?
N2 La1 N1 85.3(2) . . ?
N2 La1 N2 147.8(3) . 2_665 ?
O2A S1A C1A 103.8(4) . . ?
O3A S1A O2A 115.5(5) . . ?
O3A S1A O1A 115.3(4) . . ?
O3A S1A C1A 103.0(4) . . ?
O1A S1A O2A 114.7(4) . . ?
O1A S1A C1A 101.8(4) . . ?
N1 C1 H1 119.0 . . ?
N1 C1 C2 122.1(10) . . ?
C2 C1 H1 119.0 . . ?
H9A C9 H9B 107.7 . . ?
C10 C9 H9A 108.9 . . ?
C10 C9 H9B 108.9 . . ?
C10 C9 N4 113.5(7) . . ?
N4 C9 H9A 108.9 . . ?
N4 C9 H9B 108.9 . . ?
C9 C10 H10A 109.3 . . ?
C9 C10 H10B 109.3 . . ?
H10A C10 H10B 108.0 . . ?
N3 C10 C9 111.5(8) . . ?
N3 C10 H10A 109.3 . . ?
N3 C10 H10B 109.3 . . ?
C10 N3 La1 113.2(4) . . ?
C10 N3 C11 109.4(6) . . ?
C10 N3 C8 110.6(8) . 2_665 ?
C11 N3 La1 106.7(4) . . ?
C11 N3 C8 108.4(7) . 2_665 ?
C8 N3 La1 108.5(5) 2_665 . ?
C9 N4 La1 109.3(6) . . ?
C6 N4 La1 106.4(4) . . ?
C6 N4 C9 109.1(8) . . ?
C7 N4 La1 114.5(5) . . ?
C7 N4 C9 108.3(8) . . ?
C7 N4 C6 109.2(7) . . ?
N4 C6 H6A 109.4 . . ?
N4 C6 H6B 109.4 . . ?
H6A C6 H6B 108.0 . . ?
C5 C6 N4 111.0(7) . . ?
C5 C6 H6A 109.4 . . ?
C5 C6 H6B 109.4 . . ?
C14 C13 H13 120.2 . . ?
C14 C13 C12 119.6(7) . . ?
C12 C13 H13 120.2 . . ?
N1 C5 C6 116.7(6) . . ?
N1 C5 C4 122.0(9) . . ?
C4 C5 C6 121.4(8) . . ?
C1 N1 La1 121.1(6) . . ?
C5 N1 La1 119.8(5) . . ?
C5 N1 C1 118.7(8) . . ?
N3 C11 H11A 109.8 . . ?
N3 C11 H11B 109.8 . . ?
N3 C11 C12 109.2(7) . . ?
H11A C11 H11B 108.3 . . ?
C12 C11 H11A 109.8 . . ?
C12 C11 H11B 109.8 . . ?
C13 C14 H14 120.7 . . ?
C13 C14 C15 118.6(7) . . ?
C15 C14 H14 120.7 . . ?
C16 N2 La1 120.0(5) . . ?
C12 N2 La1 122.0(5) . . ?
C12 N2 C16 117.8(7) . . ?
C5 C4 H4 120.3 . . ?
C5 C4 C3 119.4(9) . . ?
C3 C4 H4 120.3 . . ?
C14 C15 H15 120.6 . . ?
C16 C15 C14 118.7(8) . . ?
C16 C15 H15 120.6 . . ?
N2 C16 C15 123.0(8) . . ?
N2 C16 H16 118.5 . . ?
C15 C16 H16 118.5 . . ?
C1 C2 H2 120.8 . . ?
C1 C2 C3 118.5(10) . . ?
C3 C2 H2 120.8 . . ?
N3 C8 H8A 108.8 2_665 . ?
N3 C8 H8B 108.8 2_665 . ?
H8A C8 H8B 107.7 . . ?
C7 C8 N3 113.9(7) . 2_665 ?
C7 C8 H8A 108.8 . . ?
C7 C8 H8B 108.8 . . ?
N4 C7 C8 110.2(8) . . ?
N4 C7 H7A 109.6 . . ?
N4 C7 H7B 109.6 . . ?
C8 C7 H7A 109.6 . . ?
C8 C7 H7B 109.6 . . ?
H7A C7 H7B 108.1 . . ?
C4 C3 C2 119.3(8) . . ?
C4 C3 H3 120.3 . . ?
C2 C3 H3 120.3 . . ?
C13 C12 C11 122.0(7) . . ?
N2 C12 C13 122.3(7) . . ?
N2 C12 C11 115.7(6) . . ?
F1A C1A S1A 111.7(6) . . ?
F1A C1A F3A 107.1(7) . . ?
F1A C1A F2A 108.0(7) . . ?
F3A C1A S1A 111.5(6) . . ?
F2A C1A S1A 111.4(6) . . ?
F2A C1A F3A 106.9(7) . . ?

loop_
_geom_torsion_atom_site_label_1
_geom_torsion_atom_site_label_2
_geom_torsion_atom_site_label_3
_geom_torsion_atom_site_label_4
_geom_torsion
_geom_torsion_site_symmetry_1
_geom_torsion_site_symmetry_2
_geom_torsion_site_symmetry_3
_geom_torsion_site_symmetry_4
_geom_torsion_publ_flag
La1 N3 C11 C12 -55.5(8) . . . . ?
La1 N4 C6 C5 -54.3(8) . . . . ?
La1 N4 C7 C8 -41.1(8) . . . . ?
La1 N2 C16 C15 -175.3(7) . . . . ?
La1 N2 C12 C13 174.1(6) . . . . ?
La1 N2 C12 C11 -5.8(9) . . . . ?
O2A S1A C1A F1A -178.6(7) . . . . ?
O2A S1A C1A F3A 61.6(7) . . . . ?
O2A S1A C1A F2A -57.8(7) . . . . ?
C1 C2 C3 C4 3.3(14) . . . . ?
O3A S1A C1A F1A 60.6(7) . . . . ?
O3A S1A C1A F3A -59.2(6) . . . . ?
O3A S1A C1A F2A -178.5(6) . . . . ?
C9 C10 N3 La1 -38.4(8) . . . . ?
C9 C10 N3 C11 80.3(8) . . . . ?
C9 C10 N3 C8 -160.3(7) . . . 2_665 ?
C9 N4 C6 C5 63.4(9) . . . . ?
C9 N4 C7 C8 -163.3(8) . . . . ?
C10 C9 N4 La1 -50.7(10) . . . . ?
C10 C9 N4 C6 -166.6(8) . . . . ?
C10 C9 N4 C7 74.6(10) . . . . ?
C10 N3 C11 C12 -178.2(7) . . . . ?
N3 C11 C12 C13 -136.6(8) . . . . ?
N3 C11 C12 N2 43.4(10) . . . . ?
N3 C8 C7 N4 62.8(11) 2_665 . . . ?
N4 C9 C10 N3 62.2(11) . . . . ?
N4 C6 C5 N1 33.1(11) . . . . ?
N4 C6 C5 C4 -147.2(8) . . . . ?
C6 N4 C7 C8 78.1(9) . . . . ?
C6 C5 N1 La1 8.5(10) . . . . ?
C6 C5 N1 C1 -178.9(8) . . . . ?
C6 C5 C4 C3 179.9(8) . . . . ?
C13 C14 C15 C16 0.6(12) . . . . ?
C5 C4 C3 C2 -1.9(13) . . . . ?
N1 C1 C2 C3 -2.4(14) . . . . ?
N1 C5 C4 C3 -0.5(13) . . . . ?
C14 C13 C12 C11 -178.2(8) . . . . ?
C14 C13 C12 N2 1.8(12) . . . . ?
C14 C15 C16 N2 0.3(14) . . . . ?
C4 C5 N1 La1 -171.1(6) . . . . ?
C4 C5 N1 C1 1.4(12) . . . . ?
C16 N2 C12 C13 -0.9(11) . . . . ?
C16 N2 C12 C11 179.2(7) . . . . ?
C2 C1 N1 La1 172.5(7) . . . . ?
C2 C1 N1 C5 0.1(13) . . . . ?
C8 N3 C11 C12 61.1(9) 2_665 . . . ?
O1A S1A C1A F1A -59.2(7) . . . . ?
O1A S1A C1A F3A -179.0(6) . . . . ?
O1A S1A C1A F2A 61.7(7) . . . . ?
C7 N4 C6 C5 -178.4(7) . . . . ?
C12 C13 C14 C15 -1.7(12) . . . . ?
C12 N2 C16 C15 -0.2(13) . . . . ?

_smtbx_masks_special_details     ?
loop_
_smtbx_masks_void_nr
_smtbx_masks_void_average_x
_smtbx_masks_void_average_y
_smtbx_masks_void_average_z
_smtbx_masks_void_volume
_smtbx_masks_void_count_electrons
_smtbx_masks_void_content
1 0.000 0.500 0.802 50.1 14.8 ?
2 0.500 1.000 0.198 50.1 15.6 ?

_smtbx_masks_void_probe_radius   1.2
_smtbx_masks_void_truncation_radius 1.2
_shelx_res_file                  
;
TITL rs041124_1_1_a.res in P2(1)2(1)2
    rs041124_1_1.res
    created by SHELXL-2019/3 at 11:10:53 on 05-Nov-2024
REM Old TITL rs041124_1_1 in P2(1)2(1)2
REM SHELXT solution in P2(1)2(1)2: R1 0.128, Rweak 0.031, Alpha 0.041
REM <I/s> 2.329 for 20 systematic absences, Orientation as input
REM Flack x = 0.498 ( 0.001 ) from 1616 Parsons' quotients
REM Formula found by SHELXT: C30 N19 O6 F4 S5 La
CELL 1.54184 22.1793 11.1061 8.0043 90 90 90
ZERR 2 0.0002 0.0001 0.0001 0 0 0
LATT -1
SYMM -X,-Y,+Z
SYMM 0.5-X,0.5+Y,-Z
SYMM 0.5+X,0.5-Y,-Z
SFAC C H F La N O S
UNIT 68 80 14 2 16 12 4

L.S. 9 0 0
PLAN  20
SIZE 0.073 0.079 0.126
TEMP -173.15(10)
CONF
BOND
list 4
MORE -1
BOND $H
fmap 2 53
acta
ABIN
TWIN -1 0 0 0 -1 0 0 0 -1 2
REM <olex2.extras>
REM <HklSrc "%.\\rs041124_1_1.hkl">
REM </olex2.extras>

WGHT    0.046700    5.225800
BASF   0.49767
FVAR       0.51288
LA1   4    0.500000    0.500000    0.594564    10.50000    0.03001    0.02050 =
         0.03774    0.00000    0.00000   -0.00013
S1A   7    0.178712    0.506412    0.048131    11.00000    0.04331    0.04012 =
         0.04491    0.00250    0.00095    0.00493
F1    3    0.500000    0.500000    0.312744    10.50000    0.04000    0.02558 =
         0.03475    0.00000    0.00000   -0.00265
O2A   6    0.207346    0.492960   -0.111698    11.00000    0.05667    0.05239 =
         0.04090   -0.00235    0.00291    0.00564
C1    1    0.601677    0.306867    0.371304    11.00000    0.05305    0.03033 =
         0.06565    0.00149    0.00185    0.01121
AFIX  43
H1    2    0.564532    0.286441    0.319446    11.00000   -1.20000
AFIX   0

O3A   6    0.184086    0.623208    0.123326    11.00000    0.07087    0.03701 =
         0.05417   -0.00264   -0.00546    0.01741
C9    1    0.594791    0.352542    0.891671    11.00000    0.04634    0.05666 =
         0.05115    0.01010   -0.00581    0.00812
AFIX  23
H9A   2    0.607647    0.295457    0.803607    11.00000   -1.20000
H9B   2    0.624771    0.348530    0.983136    11.00000   -1.20000
AFIX   0

F1A   3    0.201997    0.411607    0.340094    11.00000    0.10209    0.06226 =
         0.04222    0.01162    0.01078    0.02116
C10   1    0.534775    0.313747    0.957704    11.00000    0.07917    0.03054 =
         0.02836    0.00122   -0.01047   -0.00981
AFIX  23
H10A  2    0.538553    0.232767    1.008330    11.00000   -1.20000
H10B  2    0.521679    0.370308    1.046145    11.00000   -1.20000
AFIX   0
N3    5    0.488797    0.310318    0.824189    11.00000    0.06651    0.02410 =
         0.04895    0.00024   -0.01888   -0.00633
N4    5    0.594634    0.477680    0.820566    11.00000    0.03730    0.05691 =
         0.05276   -0.00636   -0.00250   -0.00236
C6    1    0.651416    0.496688    0.722660    11.00000    0.03637    0.05435 =
         0.05707    0.00843   -0.00532   -0.00125
AFIX  23
H6A   2    0.653062    0.581002    0.682774    11.00000   -1.20000
H6B   2    0.686708    0.482744    0.795875    11.00000   -1.20000
AFIX   0
C13   1    0.416142    0.092332    0.547542    11.00000    0.04678    0.02776 =
         0.04918   -0.00222    0.00057    0.00042
AFIX  43
H13   2    0.420808    0.021022    0.611803    11.00000   -1.20000
AFIX   0
C5    1    0.654264    0.413291    0.576671    11.00000    0.03193    0.03966 =
         0.05774    0.01319    0.00316    0.00552
N1    5    0.601308    0.384561    0.503707    11.00000    0.03962    0.04064 =
         0.04623   -0.00211   -0.00350    0.00657
C11   1    0.495396    0.195599    0.726421    11.00000    0.05860    0.02319 =
         0.04424   -0.00177   -0.00992    0.00145
AFIX  23
H11A  2    0.488888    0.125541    0.800740    11.00000   -1.20000
H11B  2    0.536624    0.190101    0.679637    11.00000   -1.20000
AFIX   0
C14   1    0.376180    0.095076    0.415487    11.00000    0.04012    0.03022 =
         0.05286   -0.00979   -0.00215   -0.00465
AFIX  43
H14   2    0.353776    0.025415    0.385654    11.00000   -1.20000
AFIX   0
N2    5    0.443126    0.297609    0.501569    11.00000    0.04049    0.03128 =
         0.03882    0.00416   -0.00222   -0.00426
C4    1    0.708388    0.368805    0.519412    11.00000    0.03823    0.05615 =
         0.07151    0.02852    0.01013    0.00888
AFIX  43
H4    2    0.745052    0.390963    0.572519    11.00000   -1.20000
AFIX   0
C15   1    0.369420    0.201558    0.327328    11.00000    0.03976    0.03376 =
         0.04792   -0.00332   -0.00341   -0.00523
AFIX  43
H15   2    0.341983    0.206609    0.236457    11.00000   -1.20000
AFIX   0
C16   1    0.403305    0.300114    0.374066    11.00000    0.04882    0.03866 =
         0.02216    0.00685   -0.00362   -0.00357
AFIX  43
H16   2    0.398391    0.373123    0.313740    11.00000   -1.20000
AFIX   0
C2    1    0.654276    0.257209    0.310649    11.00000    0.08315    0.04200 =
         0.04492    0.01441    0.01867    0.02778
AFIX  43
H2    2    0.653427    0.200984    0.221235    11.00000   -1.20000
AFIX   0
C8    1    0.574230    0.685928    0.898317    11.00000    0.07098    0.04618 =
         0.03784   -0.00336   -0.00329   -0.01966
AFIX  23
H8A   2    0.603400    0.712822    0.812458    11.00000   -1.20000
H8B   2    0.576281    0.743572    0.992489    11.00000   -1.20000
AFIX   0

O1A   6    0.120236    0.451697    0.060779    11.00000    0.04628    0.07813 =
         0.07249   -0.00095    0.00145   -0.00948
C7    1    0.592773    0.563587    0.959994    11.00000    0.05913    0.04365 =
         0.04185    0.00087   -0.00588   -0.01142
AFIX  23
H7A   2    0.633063    0.568655    1.012761    11.00000   -1.20000
H7B   2    0.563724    0.535254    1.045276    11.00000   -1.20000
AFIX   0
C3    1    0.708912    0.291503    0.383767    11.00000    0.05141    0.06309 =
         0.07288    0.02390    0.02219    0.02417
AFIX  43
H3    2    0.746009    0.262040    0.340772    11.00000   -1.20000
AFIX   0
C12   1    0.449412    0.194205    0.585821    11.00000    0.04290    0.02919 =
         0.03351    0.00010    0.00096    0.00221

F3A   3    0.280793    0.449387    0.194026    11.00000    0.05090    0.04679 =
         0.07065   -0.00330   -0.01058    0.00972
F2A   3    0.224760    0.297416    0.131707    11.00000    0.08439    0.02823 =
         0.06759   -0.00001    0.00384    0.00475
C1A   1    0.223424    0.411583    0.185652    11.00000    0.06475    0.03467 =
         0.03661    0.00129    0.00231    0.00436
HKLF 4


REM  rs041124_1_1_a.res in P2(1)2(1)2
REM wR2 = 0.1005, GooF = S = 1.081, Restrained GooF = 1.081 for all data
REM R1 = 0.0402 for 3873 Fo > 4sig(Fo) and 0.0407 for all 3946 data
REM 264 parameters refined using 0 restraints

END

WGHT      0.0465      5.2449

REM Highest difference peak  1.409,  deepest hole -1.807,  1-sigma level  0.095
Q1    1   0.5000  0.5000  0.4915  10.50000  0.05    1.41
Q2    1   0.4621  0.5018  0.5941  11.00000  0.05    1.10
Q3    1   0.5000  0.5000  0.7037  10.50000  0.05    0.96
Q4    1   0.5406  0.5443  0.7256  11.00000  0.05    0.54
Q5    1   0.5403  0.4547  0.7246  11.00000  0.05    0.50
Q6    1   0.5381  0.5405  0.4595  11.00000  0.05    0.42
Q7    1   0.5000  0.0000  1.1863  10.50000  0.05    0.41
Q8    1   0.4612  0.5429  0.4599  11.00000  0.05    0.39
Q9    1   0.5870  0.4411  0.9228  11.00000  0.05    0.38
Q10   1   0.1804  0.5040 -0.0675  11.00000  0.05    0.38
Q11   1   0.5218  0.2856  0.8070  11.00000  0.05    0.37
Q12   1   0.4756  0.3150  0.9320  11.00000  0.05    0.35
Q13   1   0.5855  0.5437  0.7769  11.00000  0.05    0.32
Q14   1   0.2184  0.5590  0.0893  11.00000  0.05    0.29
Q15   1   0.5622  0.5060  0.6972  11.00000  0.05    0.28
Q16   1   0.4859 -0.0064  0.3070  11.00000  0.05    0.28
Q17   1   0.4428 -0.0432  0.3514  11.00000  0.05    0.28
Q18   1   0.5764  0.3023  0.9494  11.00000  0.05    0.28
Q19   1   0.5400  0.0738  1.1997  11.00000  0.05    0.28
Q20   1   0.5606  0.4817  0.8203  11.00000  0.05    0.27
;
_shelx_res_checksum              8393
_shelx_fab_file                  
;
0 0 1 8.1509 0.7583
0 0 2 -12.6203 -0.4773
0 0 3 -8.1361 -0.1508
0 0 4 3.4561 0.3212
0 0 5 5.4192 -0.3477
0 0 6 -0.4347 0.2501
0 0 7 -1.3515 -0.0031
0 0 8 -1.3547 -0.1351
0 0 9 -0.4229 0.3428
0 1 1 0.3196 20.2266
0 1 2 -1.2826 9.7399
0 1 3 1.1554 -4.6885
0 1 4 -0.6742 -5.8422
0 1 5 -0.1004 1.9942
0 1 6 0.5445 3.2251
0 1 7 -0.8324 1.3374
0 1 8 0.6535 0.3026
0 1 9 -0.1182 -0.4349
0 2 0 18.3923 -1.7032
0 2 1 6.7388 1.3549
0 2 2 -6.8420 -0.6979
0 2 3 -6.4479 -0.5565
0 2 4 1.5709 1.1552
0 2 5 3.1840 -1.3748
0 2 6 0.1925 0.9580
0 2 7 -0.4351 -0.2394
0 2 8 -1.1365 -0.3475
0 2 9 -0.0220 0.9380
0 3 1 1.0487 7.5393
0 3 2 -1.6778 6.4625
0 3 3 1.4302 -0.6975
0 3 4 -1.0203 -2.8416
0 3 5 -0.1309 -0.0796
0 3 6 0.6208 0.1254
0 3 7 -1.1464 0.6846
0 3 8 0.8399 0.3973
0 3 9 -0.3863 -0.2840
0 4 0 4.1020 -1.9367
0 4 1 3.7992 1.0811
0 4 2 0.0376 -0.5770
0 4 3 -2.8312 -0.5810
0 4 4 -0.7023 1.0424
0 4 5 0.1465 -1.3043
0 4 6 0.6167 0.8973
0 4 7 0.9176 -0.2750
0 4 8 -0.2668 -0.2273
0 4 9 -0.3963 0.8408
0 5 1 0.8821 -0.8683
0 5 2 -1.4114 2.2182
0 5 3 1.1603 1.8400
0 5 4 -0.8408 -0.6615
0 5 5 -0.1847 -1.3818
0 5 6 0.4832 -0.5141
0 5 7 -0.9347 0.3530
0 5 8 0.7367 0.7105
0 5 9 -0.2068 -0.3560
0 6 0 -1.4714 -1.5494
0 6 1 0.9346 0.9370
0 6 2 3.0272 -0.5276
0 6 3 0.3157 -0.4970
0 6 4 -1.6480 0.9223
0 6 5 0.9912 -1.0565
0 6 6 1.3589 0.6989
0 6 7 0.1401 -0.2040
0 6 8 -0.3705 -0.4144
0 6 9 -0.5537 0.7551
0 7 1 0.7157 -1.5552
0 7 2 -1.2320 -1.2267
0 7 3 1.0366 1.8488
0 7 4 -0.6794 -0.4166
0 7 5 -0.2008 -1.4108
0 7 6 0.4922 1.3280
0 7 7 -1.0268 0.8003
0 7 8 0.5604 0.3897
0 8 0 1.3676 -1.3751
0 8 1 -0.6531 0.8800
0 8 2 0.7322 -0.4137
0 8 3 1.4851 -0.4843
0 8 4 -0.3736 0.8787
0 8 5 1.8070 -1.0036
0 8 6 1.0388 0.7853
0 8 7 -0.1700 0.0296
0 8 8 0.0807 -0.6046
0 9 1 0.7450 1.9955
0 9 2 -1.1857 -1.1315
0 9 3 0.9788 -0.3409
0 9 4 -0.6397 -0.6317
0 9 5 -0.1307 -0.4677
0 9 6 0.7225 0.9416
0 9 7 -0.9552 0.1762
0 10 0 2.5575 -1.2845
0 10 1 0.0578 0.8418
0 10 2 -1.1945 -0.3514
0 10 3 -0.3735 -0.4567
0 10 4 -0.1478 0.8454
0 10 5 1.1807 -1.0773
0 10 6 0.4990 0.4673
0 11 1 0.6318 1.2342
0 11 2 -1.0130 0.8660
0 11 3 0.8928 -0.1294
0 11 4 -0.4319 -1.2266
0 11 5 -0.3671 -0.6320
0 11 6 0.7755 0.5330
0 12 0 0.2177 -0.8995
0 12 1 0.4509 0.5969
0 12 2 -0.5209 -0.2691
0 12 3 -1.1708 -0.5249
0 12 4 -0.2995 0.7319
0 12 5 0.5963 -0.6093
0 13 1 0.3297 0.2226
0 13 2 -0.6016 0.4662
0 13 3 0.4909 -0.3779
1 0 1 0.9273 -22.7840
1 0 2 0.6143 -10.0248
1 0 3 -0.4736 5.4983
1 0 4 0.1934 5.8939
1 0 5 -0.0038 -2.1339
1 0 6 -0.2454 -3.9416
1 0 7 0.2424 -1.2284
1 0 8 -0.2841 -0.3543
1 0 9 -0.1991 0.2937
1 1 0 -24.8870 0.2067
1 1 1 -7.7881 -0.8051
1 1 2 10.6741 0.7637
1 1 3 7.3329 0.2288
1 1 4 -2.7232 -1.0408
1 1 5 -4.7045 0.7155
1 1 6 0.1085 -0.8808
1 1 7 1.1895 0.1176
1 1 8 1.2480 0.5030
1 1 9 0.2894 -0.7454
1 2 0 0.9864 0.1121
1 2 1 -0.5766 -13.9147
1 2 2 0.9999 -8.1966
1 2 3 -1.6522 2.6079
1 2 4 0.7918 4.3527
1 2 5 0.2150 -0.7998
1 2 6 -0.3927 -1.8318
1 2 7 1.4614 -1.1013
1 2 8 -0.7726 -0.2055
1 2 9 0.1443 0.3474
1 3 0 -10.3347 1.8934
1 3 1 -5.3211 -0.1888
1 3 2 2.9511 0.8394
1 3 3 4.5657 0.2450
1 3 4 -0.2266 -1.6485
1 3 5 -1.3378 1.0515
1 3 6 -0.4593 -1.2394
1 3 7 -0.3311 0.3721
1 3 8 0.6315 0.4978
1 3 9 0.0962 -0.8602
1 4 0 1.0161 -0.1763
1 4 1 -0.6988 -2.5116
1 4 2 1.0936 -4.3144
1 4 3 -1.7764 -0.7149
1 4 4 1.0813 1.4193
1 4 5 0.3933 0.7838
1 4 6 -0.2507 0.7246
1 4 7 1.4086 -0.3171
1 4 8 -0.8250 -0.6405
1 4 9 0.3452 0.2460
1 5 0 -0.2619 1.6988
1 5 1 -2.2957 -0.8263
1 5 2 -1.9954 1.0607
1 5 3 1.1642 0.2371
1 5 4 1.3321 -1.3436
1 5 5 -0.2084 1.2285
1 5 6 -0.9492 -0.9585
1 5 7 -0.7243 0.4451
1 5 8 0.2556 0.5628
1 5 9 0.5728 -0.8235
1 6 0 -0.3886 -0.0098
1 6 1 -0.2933 2.1115
1 6 2 1.5004 -0.3013
1 6 3 -1.3201 -2.2847
1 6 4 1.1945 0.5181
1 6 5 0.2995 1.6264
1 6 6 -0.3875 -0.5015
1 6 7 1.3710 -0.6991
1 6 8 -0.7416 -0.4961
1 6 9 -0.0845 0.4323
1 7 0 0.6034 1.3321
1 7 1 0.1334 -1.5151
1 7 2 -2.3870 0.7117
1 7 3 -1.1620 0.3598
1 7 4 1.1792 -1.0143
1 7 5 -1.6848 1.2232
1 7 6 -1.3896 -0.9586
1 7 7 0.2316 0.1435
1 7 8 0.3325 0.8538
1 8 0 -0.6177 -0.0001
1 8 1 -0.6205 -0.3752
1 8 2 1.4796 1.6246
1 8 3 -1.1081 -0.5977
1 8 4 0.8265 0.4795
1 8 5 0.1840 0.7976
1 8 6 -0.6403 -1.2792
1 8 7 1.3214 -0.5540
1 8 8 -0.2732 -0.4840
1 9 0 -2.7186 1.3162
1 9 1 0.4819 -1.1330
1 9 2 0.7401 0.3719
1 9 3 -0.6899 0.4239
1 9 4 -0.0963 -1.0643
1 9 5 -1.4230 1.0501
1 9 6 -0.6213 -0.7753
1 9 7 -0.1558 -0.3454
1 10 0 -0.0385 0.0380
1 10 1 -0.8198 -2.0050
1 10 2 0.9958 -0.0477
1 10 3 -1.1307 0.4159
1 10 4 0.5209 1.0330
1 10 5 0.3374 0.4686
1 10 6 -0.8818 -0.5341
1 11 0 -1.2048 1.0465
1 11 1 -0.3880 -0.6116
1 11 2 0.7341 0.3302
1 11 3 1.2559 0.4272
1 11 4 0.4042 -1.0242
1 11 5 -0.9133 0.8520
1 11 6 -0.3501 -0.0902
1 12 0 0.0963 -0.0438
1 12 1 -0.3813 -0.3853
1 12 2 0.7811 -0.9643
1 12 3 -0.8711 0.0951
1 12 4 0.0742 1.0034
1 13 0 -0.0111 0.2820
1 13 1 -0.1350 -0.4415
1 13 2 0.3829 0.3200
1 13 3 0.6287 0.5407
2 0 0 25.9479 1.8327
2 0 1 7.8739 1.0868
2 0 2 -11.8773 -0.7360
2 0 3 -6.9419 -0.0275
2 0 4 2.7551 0.2776
2 0 5 4.9291 -0.2146
2 0 6 -0.1445 0.2078
2 0 7 -1.5162 0.0285
2 0 8 -1.0206 -0.2291
2 0 9 -0.5349 0.3665
2 1 0 -0.7831 -0.5191
2 1 1 -0.5746 18.8574
2 1 2 -0.5920 8.9183
2 1 3 1.1957 -4.2397
2 1 4 -0.4113 -5.0130
2 1 5 -0.0948 1.4350
2 1 6 0.2245 3.2176
2 1 7 -1.1900 1.1849
2 1 8 0.5403 0.2363
2 1 9 0.2693 -0.2790
2 2 0 17.0013 -0.8496
2 2 1 6.5635 -0.4467
2 2 2 -6.4843 -0.7441
2 2 3 -5.6983 0.0369
2 2 4 1.2545 1.7237
2 2 5 3.0159 -0.5129
2 2 6 0.3243 1.4298
2 2 7 -0.6099 -0.2551
2 2 8 -0.9658 -0.7695
2 2 9 -0.0911 0.7788
2 3 0 -2.4369 -0.0053
2 3 1 0.6619 7.3598
2 3 2 -0.3295 6.0711
2 3 3 2.0813 -0.6784
2 3 4 -0.8480 -2.5952
2 3 5 -0.4967 -0.1365
2 3 6 -0.0177 0.3706
2 3 7 -1.7996 0.6817
2 3 8 0.7526 0.3196
2 3 9 -0.2909 -0.2389
2 4 0 4.4496 -1.8672
2 4 1 3.6948 -0.3228
2 4 2 -0.2151 -1.3431
2 4 3 -2.6852 0.1055
2 4 4 -0.5769 1.9946
2 4 5 0.3251 -0.9049
2 4 6 0.6097 1.2277
2 4 7 0.7168 -0.5960
2 4 8 -0.2907 -0.6353
2 4 9 -0.3393 0.7544
2 5 0 -0.5422 0.1204
2 5 1 -0.0617 -0.2743
2 5 2 -1.1346 2.2581
2 5 3 1.9051 1.5855
2 5 4 -1.4766 -0.8012
2 5 5 -0.5438 -1.2544
2 5 6 0.0826 -0.3605
2 5 7 -1.6646 0.4009
2 5 8 0.8473 0.6085
2 5 9 -0.1223 -0.3368
2 6 0 -0.8188 -1.2989
2 6 1 0.9906 1.5580
2 6 2 2.6088 -1.2995
2 6 3 -0.0021 -0.0390
2 6 4 -1.5035 1.2749
2 6 5 1.0311 -1.4398
2 6 6 1.3041 1.1118
2 6 7 0.1295 -0.4459
2 6 8 -0.4115 -0.9922
2 7 0 1.2782 0.0180
2 7 1 0.1034 -1.2773
2 7 2 -1.8247 -0.8730
2 7 3 1.2076 1.6611
2 7 4 -1.3697 -0.6310
2 7 5 -0.2252 -1.3429
2 7 6 0.5028 1.1476
2 7 7 -1.6822 0.7999
2 7 8 0.5106 0.3648
2 8 0 1.2623 -1.2085
2 8 1 -0.5483 1.8962
2 8 2 0.6624 -0.5549
2 8 3 1.0644 -0.3493
2 8 4 -0.3398 1.1061
2 8 5 1.6452 -1.1805
2 8 6 0.9564 1.0436
2 8 7 -0.0240 0.1757
2 8 8 -0.0551 -0.9178
2 9 0 0.6817 0.0302
2 9 1 0.8084 1.7018
2 9 2 -1.2741 -0.9002
2 9 3 1.2290 -0.3243
2 9 4 -0.6302 -0.7144
2 9 5 -0.2923 -0.3578
2 9 6 0.8091 0.6863
2 9 7 -1.1097 0.2290
2 10 0 2.2258 -1.1744
2 10 1 -0.0242 0.7965
2 10 2 -0.9785 -0.2788
2 10 3 -0.5300 -0.3309
2 10 4 -0.0652 1.2451
2 10 5 1.0120 -0.8886
2 10 6 0.3871 0.4456
2 11 0 -0.1763 0.0768
2 11 1 0.6874 0.9653
2 11 2 -0.6779 0.8616
2 11 3 1.1428 -0.0702
2 11 4 -0.2468 -1.2512
2 11 5 -0.5155 -0.4333
2 11 6 0.8040 0.3676
2 12 0 0.2421 -0.4793
2 12 1 0.2945 0.4598
2 12 2 -0.3260 -0.4057
2 12 3 -1.2933 -0.4952
2 12 4 -0.1913 0.9268
2 13 0 -0.0155 0.1766
2 13 1 -0.1536 0.1168
2 13 2 -0.6929 0.5194
2 13 3 0.6586 -0.3003
3 0 1 1.9544 -19.3571
3 0 2 0.6441 -8.3654
3 0 3 -0.3292 4.3668
3 0 4 0.1836 4.4760
3 0 5 -0.0265 -1.2633
3 0 6 -0.1920 -3.5231
3 0 7 0.1459 -1.0118
3 0 8 -0.2648 -0.3088
3 0 9 -0.4696 0.1520
3 1 0 -20.8727 -1.2432
3 1 1 -7.0330 0.0171
3 1 2 9.0706 0.6704
3 1 3 5.7888 -0.1627
3 1 4 -1.8536 -1.1125
3 1 5 -3.9302 0.1086
3 1 6 -0.1505 -1.1060
3 1 7 1.2176 0.0672
3 1 8 0.9576 0.7762
3 1 9 0.4202 -0.5856
3 2 0 2.7956 0.4556
3 2 1 -0.1747 -12.1466
3 2 2 -0.1372 -7.0512
3 2 3 -1.6592 2.0805
3 2 4 0.4367 3.4972
3 2 5 0.3073 -0.4232
3 2 6 0.1421 -1.8990
3 2 7 1.8879 -1.0159
3 2 8 -0.5616 -0.1298
3 2 9 -0.1177 0.2604
3 3 0 -9.5841 1.5139
3 3 1 -4.9017 1.4894
3 3 2 2.8105 0.9919
3 3 3 3.8071 -0.3748
3 3 4 -0.1826 -2.2763
3 3 5 -1.4388 0.2467
3 3 6 -0.5301 -1.5180
3 3 7 0.0113 0.5057
3 3 8 0.5873 0.7884
3 3 9 0.0966 -0.6245
3 4 0 2.3898 -0.1112
3 4 1 -0.0472 -3.1596
3 4 2 0.1912 -3.9471
3 4 3 -2.3888 -0.4168
3 4 4 1.1870 1.3884
3 4 5 0.7979 0.6465
3 4 6 0.3331 0.2276
3 4 7 1.8785 -0.4139
3 4 8 -0.7726 -0.4564
3 4 9 0.3405 0.1858
3 5 0 -1.5866 1.4049
3 5 1 -2.2645 -0.3981
3 5 2 -1.1696 1.8391
3 5 3 1.3087 -0.3588
3 5 4 1.0382 -1.8945
3 5 5 -0.4993 1.1672
3 5 6 -0.9107 -1.1984
3 5 7 -0.4726 0.7171
3 5 8 0.2764 0.9040
3 5 9 0.3988 -0.7089
3 6 0 -0.8331 -0.0611
3 6 1 0.5575 1.0203
3 6 2 1.6048 -0.7288
3 6 3 -1.5934 -1.7807
3 6 4 1.8742 0.8582
3 6 5 0.3999 1.4695
3 6 6 -0.2091 -0.4999
3 6 7 1.9056 -0.6745
3 6 8 -0.7160 -0.3636
3 7 0 0.0278 1.0179
3 7 1 -0.1269 -2.3741
3 7 2 -1.7795 1.0157
3 7 3 -0.4020 0.0325
3 7 4 1.0451 -1.0794
3 7 5 -1.5546 1.4883
3 7 6 -1.2283 -1.2339
3 7 7 0.1171 0.1447
3 7 8 0.3794 1.1610
3 8 0 -1.6928 -0.0569
3 8 1 -0.3933 -0.3569
3 8 2 1.7852 0.9890
3 8 3 -1.1426 -0.4295
3 8 4 1.0698 0.7640
3 8 5 0.2168 0.6881
3 8 6 -0.6644 -0.8951
3 8 7 1.5443 -0.5151
3 8 8 -0.1315 -0.4859
3 9 0 -2.1049 1.1193
3 9 1 0.3952 -1.5626
3 9 2 0.5975 0.3112
3 9 3 -0.2030 0.3303
3 9 4 -0.1250 -1.2854
3 9 5 -1.1340 0.9002
3 9 6 -0.4585 -0.8062
3 9 7 -0.3369 -0.4805
3 10 0 -0.2675 -0.0969
3 10 1 -0.9219 -1.4442
3 10 2 0.7666 -0.1514
3 10 3 -1.2757 0.3241
3 10 4 0.3179 1.0161
3 10 5 0.4339 0.2798
3 10 6 -0.8392 -0.2621
3 11 0 -0.9045 0.7842
3 11 1 -0.1991 -0.4233
3 11 2 0.4413 0.2629
3 11 3 1.2652 0.3052
3 11 4 0.3013 -1.1736
3 11 5 -0.7531 0.6249
3 12 0 0.1760 -0.2243
3 12 1 -0.1724 -0.2232
3 12 2 0.6132 -0.8916
3 12 3 -0.9548 0.0087
3 12 4 -0.0393 1.0473
3 13 0 -0.1700 -0.2334
3 13 1 -0.0245 -0.5241
3 13 2 0.2328 0.5260
3 13 3 0.7927 0.5446
4 0 0 19.7258 3.1110
4 0 1 6.4958 1.1223
4 0 2 -9.0575 -0.7610
4 0 3 -4.8759 0.1732
4 0 4 1.4835 0.1853
4 0 5 3.6432 -0.0456
4 0 6 0.1805 0.1397
4 0 7 -1.3131 0.0632
4 0 8 -0.7238 -0.2655
4 0 9 -0.7032 0.2991
4 1 0 -1.5864 -0.8537
4 1 1 -1.1115 14.6739
4 1 2 -0.0454 6.9582
4 1 3 0.8082 -2.9080
4 1 4 -0.1994 -3.5010
4 1 5 -0.0382 0.6226
4 1 6 -0.0759 2.6939
4 1 7 -1.3078 0.9858
4 1 8 0.3566 0.2420
4 1 9 0.5702 -0.2015
4 2 0 13.5720 -0.0350
4 2 1 5.5880 -1.4787
4 2 2 -5.1157 -0.3565
4 2 3 -4.2039 0.4765
4 2 4 0.6859 1.7779
4 2 5 2.5461 0.2470
4 2 6 0.4981 1.6044
4 2 7 -0.7746 -0.2514
4 2 8 -0.8083 -0.9939
4 2 9 -0.1913 0.5033
4 3 0 -3.6105 -0.1802
4 3 1 0.3676 6.7114
4 3 2 0.5888 4.9902
4 3 3 2.0856 -0.5763
4 3 4 -0.5826 -2.0899
4 3 5 -0.7206 -0.1935
4 3 6 -0.5921 0.8645
4 3 7 -2.0318 0.7534
4 3 8 0.5587 0.1540
4 3 9 -0.1994 -0.1878
4 4 0 5.2762 -1.5142
4 4 1 3.3375 -1.2694
4 4 2 -0.8420 -1.6789
4 4 3 -2.2574 0.6159
4 4 4 -0.3059 2.4727
4 4 5 0.7707 -0.3574
4 4 6 0.6558 1.3012
4 4 7 0.2242 -0.7671
4 4 8 -0.3305 -0.7583
4 4 9 -0.2269 0.5189
4 5 0 -0.9378 0.1169
4 5 1 -0.8278 1.2738
4 5 2 -0.6707 2.2967
4 5 3 2.2301 0.9268
4 5 4 -1.7553 -1.0656
4 5 5 -0.7650 -1.0319
4 5 6 -0.2973 0.0872
4 5 7 -1.9204 0.4810
4 5 8 0.7506 0.3781
4 5 9 -0.1524 -0.2303
4 6 0 0.7947 -0.8796
4 6 1 1.2117 1.6620
4 6 2 1.4027 -1.6969
4 6 3 -0.6889 0.4642
4 6 4 -1.1752 1.3796
4 6 5 1.1548 -1.4943
4 6 6 1.1494 1.2779
4 6 7 0.0384 -0.5116
4 6 8 -0.3826 -1.1278
4 7 0 1.9945 0.0488
4 7 1 -0.3401 -0.3900
4 7 2 -1.8950 0.0030
4 7 3 1.1198 1.1087
4 7 4 -1.7641 -1.1058
4 7 5 -0.1829 -1.1607
4 7 6 0.4529 0.8327
4 7 7 -1.8405 0.6595
4 7 8 0.3619 0.2654
4 8 0 1.1083 -0.9039
4 8 1 -0.2093 2.4665
4 8 2 0.2970 -0.5126
4 8 3 0.0971 -0.1621
4 8 4 -0.2559 1.0813
4 8 5 1.3354 -1.1408
4 8 6 0.6914 1.0850
4 8 7 0.1518 0.2602
4 8 8 -0.1978 -0.8813
4 9 0 1.3521 0.1039
4 9 1 0.7705 1.1648
4 9 2 -1.2789 -0.3713
4 9 3 1.1975 -0.3391
4 9 4 -0.5072 -0.8745
4 9 5 -0.3136 -0.1861
4 9 6 0.7263 0.2921
4 9 7 -1.0231 0.2306
4 10 0 1.4221 -0.9185
4 10 1 -0.1074 0.8833
4 10 2 -0.6201 -0.1466
4 10 3 -0.7099 -0.2674
4 10 4 -0.0152 1.2830
4 10 5 0.7062 -0.6018
4 10 6 0.2209 0.4427
4 11 0 -0.0546 0.2181
4 11 1 0.6694 0.4893
4 11 2 -0.4514 0.7126
4 11 3 1.0870 0.0581
4 11 4 -0.0825 -1.1097
4 11 5 -0.4227 -0.2479
4 12 0 0.2422 -0.1321
4 12 1 0.0979 0.4163
4 12 2 -0.1042 -0.3863
4 12 3 -1.2165 -0.3891
4 12 4 -0.1448 0.8448
4 13 0 0.0337 0.2891
4 13 1 -0.4602 0.1106
4 13 2 -0.6689 0.5116
4 13 3 0.6566 -0.1886
5 0 1 2.4215 -13.5014
5 0 2 0.4605 -5.8872
5 0 3 -0.1216 2.5430
5 0 4 0.1595 2.7170
5 0 5 -0.0517 -0.2499
5 0 6 -0.1111 -2.5406
5 0 7 0.0342 -0.7841
5 0 8 -0.1760 -0.3922
5 0 9 -0.6097 0.1424
5 1 0 -14.5421 -2.1822
5 1 1 -5.4368 0.2899
5 1 2 6.2305 0.1825
5 1 3 3.7764 -0.4489
5 1 4 -0.6941 -0.8429
5 1 5 -2.7250 -0.3100
5 1 6 -0.4249 -1.1092
5 1 7 0.9842 0.0235
5 1 8 0.7251 0.8862
5 1 9 0.5803 -0.3669
5 2 0 3.1238 0.6196
5 2 1 -0.0619 -9.0924
5 2 2 -0.6108 -5.2086
5 2 3 -1.0189 1.2086
5 2 4 0.1847 2.3813
5 2 5 0.3013 0.0360
5 2 6 0.5236 -1.8190
5 2 7 1.9131 -0.9543
5 2 8 -0.3396 -0.0917
5 2 9 -0.3215 0.2397
5 3 0 -8.2548 1.0386
5 3 1 -4.0161 2.0268
5 3 2 2.4384 0.6443
5 3 3 2.7007 -0.6629
5 3 4 -0.1026 -2.2980
5 3 5 -1.5843 -0.4222
5 3 6 -0.6586 -1.4663
5 3 7 0.4435 0.5554
5 3 8 0.5924 0.8232
5 3 9 0.1217 -0.3476
5 4 0 2.7784 -0.0415
5 4 1 0.3766 -3.9879
5 4 2 -0.3460 -3.2812
5 4 3 -2.3825 -0.0007
5 4 4 1.0090 1.3460
5 4 5 1.0129 0.4984
5 4 6 0.7952 -0.5204
5 4 7 1.8520 -0.5989
5 4 8 -0.5953 -0.2199
5 4 9 0.3707 0.1239
5 5 0 -3.4482 0.9291
5 5 1 -2.1795 0.0419
5 5 2 0.1171 2.0841
5 5 3 1.4664 -0.7859
5 5 4 0.6182 -2.0530
5 5 5 -0.9568 0.8035
5 5 6 -0.8795 -1.1834
5 5 7 -0.0776 0.7615
5 5 8 0.2987 0.8222
5 5 9 0.2112 -0.4730
5 6 0 -0.8497 -0.0604
5 6 1 1.0383 -0.7179
5 6 2 1.2158 -1.3452
5 6 3 -1.5176 -0.9245
5 6 4 2.0710 1.3402
5 6 5 0.3794 1.2024
5 6 6 -0.0323 -0.5715
5 6 7 1.8664 -0.5963
5 6 8 -0.5197 -0.1742
5 7 0 -0.9576 0.6339
5 7 1 -0.5614 -2.4783
5 7 2 -0.6546 0.9531
5 7 3 0.7243 -0.3454
5 7 4 0.7560 -0.9096
5 7 5 -1.4060 1.4100
5 7 6 -0.9061 -1.2372
5 7 7 0.0460 0.0620
5 7 8 0.3587 0.9943
5 8 0 -2.2825 -0.0756
5 8 1 -0.2536 -0.5568
5 8 2 1.7102 0.0064
5 8 3 -0.9073 -0.0479
5 8 4 1.0737 1.1864
5 8 5 0.1483 0.4638
5 8 6 -0.5811 -0.4656
5 8 7 1.3486 -0.3573
5 9 0 -1.3132 0.7934
5 9 1 0.1999 -1.8464
5 9 2 0.5398 0.1710
5 9 3 0.4783 0.2909
5 9 4 -0.1698 -1.1648
5 9 5 -0.7773 0.6373
5 9 6 -0.1910 -0.7321
5 9 7 -0.4249 -0.4458
5 10 0 -0.7181 -0.1801
5 10 1 -0.8595 -0.7151
5 10 2 0.6957 -0.2547
5 10 3 -1.1124 0.1999
5 10 4 0.1004 0.9098
5 10 5 0.3082 0.0931
5 10 6 -0.6478 -0.0079
5 11 0 -0.4076 0.5155
5 11 1 0.0208 -0.4770
5 11 2 0.0751 0.1165
5 11 3 1.0697 0.2309
5 11 4 0.2618 -0.9553
5 11 5 -0.4996 0.4055
5 12 0 0.0125 -0.3069
5 12 1 -0.0685 -0.0301
5 12 2 0.4792 -0.6515
5 12 3 -0.7628 -0.1285
5 12 4 -0.0438 0.8899
5 13 0 -0.3013 -0.4949
5 13 1 0.0670 -0.5530
5 13 2 0.1104 0.5272
6 0 0 12.1290 3.6118
6 0 1 4.5175 0.9508
6 0 2 -5.4704 -0.5875
6 0 3 -2.8238 0.3863
6 0 4 0.1574 0.0885
6 0 5 2.1549 0.1234
6 0 6 0.4864 0.0686
6 0 7 -0.8005 0.0981
6 0 8 -0.5414 -0.2444
6 0 9 -0.8571 0.1712
6 1 0 -1.4428 -0.8734
6 1 1 -1.1789 9.3663
6 1 2 0.1065 4.5933
6 1 3 0.0807 -1.3494
6 1 4 -0.1341 -2.0051
6 1 5 0.0437 -0.2096
6 1 6 -0.2401 1.8643
6 1 7 -1.1847 0.8134
6 1 8 0.1831 0.3486
6 1 9 0.7313 -0.2272
6 2 0 9.2834 0.5003
6 2 1 4.1030 -1.3031
6 2 2 -3.3232 0.4221
6 2 3 -2.6149 0.6158
6 2 4 0.0493 1.3329
6 2 5 1.9918 0.6406
6 2 6 0.6942 1.4445
6 2 7 -0.7987 -0.2339
6 2 8 -0.7163 -1.0001
6 2 9 -0.3172 0.2594
6 3 0 -3.2033 -0.2296
6 3 1 0.3067 5.6265
6 3 2 0.6994 3.6040
6 3 3 1.4499 -0.3902
6 3 4 -0.2966 -1.5974
6 3 5 -0.7904 -0.3066
6 3 6 -0.9323 1.3432
6 3 7 -1.8087 0.8810
6 3 8 0.3691 0.0373
6 3 9 -0.1278 -0.2031
6 4 0 5.8683 -1.0366
6 4 1 2.7607 -1.4099
6 4 2 -1.4472 -1.4738
6 4 3 -1.7558 0.7400
6 4 4 -0.0638 2.4239
6 4 5 1.2915 0.2295
6 4 6 0.7600 1.1057
6 4 7 -0.2945 -0.7622
6 4 8 -0.4316 -0.5680
6 4 9 -0.1777 0.2781
6 5 0 -1.0489 0.0785
6 5 1 -1.1624 2.9079
6 5 2 -0.1997 2.2422
6 5 3 2.0757 0.1520
6 5 4 -1.5206 -1.3658
6 5 5 -0.7918 -0.7890
6 5 6 -0.5846 0.6319
6 5 7 -1.6464 0.6016
6 5 8 0.5198 0.1621
6 5 9 -0.2759 -0.1376
6 6 0 2.5884 -0.4276
6 6 1 1.4317 1.2477
6 6 2 -0.1175 -1.5590
6 6 3 -1.4382 0.8437
6 6 4 -0.7099 1.2022
6 6 5 1.3291 -1.1348
6 6 6 0.9233 1.1961
6 6 7 -0.1206 -0.3921
6 6 8 -0.3380 -0.7982
6 7 0 2.0283 0.0298
6 7 1 -0.4349 0.8417
6 7 2 -1.4246 1.0036
6 7 3 0.7613 0.2883
6 7 4 -1.7066 -1.6351
6 7 5 -0.0382 -0.8267
6 7 6 0.3474 0.5946
6 7 7 -1.4860 0.4362
6 7 8 0.1669 0.1149
6 8 0 1.1677 -0.5545
6 8 1 0.2288 2.4603
6 8 2 -0.3663 -0.2722
6 8 3 -0.9981 0.0116
6 8 4 -0.0482 0.7994
6 8 5 1.0519 -0.8795
6 8 6 0.3031 0.9303
6 8 7 0.1895 0.2816
6 9 0 1.8199 0.1240
6 9 1 0.6291 0.7706
6 9 2 -1.2154 0.2442
6 9 3 0.9258 -0.4376
6 9 4 -0.2917 -1.0230
6 9 5 -0.1861 0.0291
6 9 6 0.5348 0.0087
6 9 7 -0.7416 0.1565
6 10 0 0.5766 -0.5910
6 10 1 -0.1529 1.0805
6 10 2 -0.2911 -0.0410
6 10 3 -0.7935 -0.2970
6 10 4 -0.0075 0.9813
6 10 5 0.3808 -0.3330
6 10 6 0.0520 0.4548
6 11 0 0.3195 0.2592
6 11 1 0.5656 -0.0294
6 11 2 -0.3973 0.4320
6 11 3 0.7763 0.2330
6 11 4 -0.0016 -0.7794
6 11 5 -0.1380 -0.1419
6 12 0 0.1124 0.0350
6 12 1 -0.1026 0.4654
6 12 2 0.1342 -0.2242
6 12 3 -0.8822 -0.2324
6 12 4 -0.1841 0.5251
6 13 0 0.1351 0.2878
6 13 1 -0.5026 0.0826
6 13 2 -0.5289 0.3734
7 0 1 2.3857 -7.4539
7 0 2 0.1952 -3.4767
7 0 3 0.0515 0.8795
7 0 4 0.1084 1.3679
7 0 5 -0.0742 0.6234
7 0 6 -0.0316 -1.3765
7 0 7 -0.0660 -0.6246
7 0 8 -0.0515 -0.5674
7 0 9 -0.6025 0.2299
7 1 0 -8.1467 -2.5189
7 1 1 -3.5183 -0.0302
7 1 2 3.3627 -0.4793
7 1 3 2.0922 -0.5761
7 1 4 0.3174 -0.3722
7 1 5 -1.5941 -0.4181
7 1 6 -0.6809 -0.9119
7 1 7 0.5522 -0.0090
7 1 8 0.5899 0.8399
7 1 9 0.7030 -0.1771
7 2 0 2.1072 0.5221
7 2 1 -0.1918 -5.7874
7 2 2 -0.3529 -3.3225
7 2 3 -0.0085 0.3765
7 2 4 0.1238 1.5122
7 2 5 0.2463 0.4899
7 2 6 0.6383 -1.5746
7 2 7 1.5916 -0.9216
7 2 8 -0.1901 -0.1455
7 2 9 -0.4274 0.2947
7 3 0 -6.5036 0.6347
7 3 1 -2.8984 1.3944
7 3 2 1.9039 -0.0331
7 3 3 1.7469 -0.5531
7 3 4 0.0508 -1.8467
7 3 5 -1.7128 -0.7960
7 3 6 -0.8191 -1.1277
7 3 7 0.7191 0.5224
7 3 8 0.6551 0.6423
7 3 9 0.2063 -0.1566
7 4 0 2.1579 -0.0165
7 4 1 0.4714 -4.3703
7 4 2 -0.3430 -2.5223
7 4 3 -1.8820 0.3194
7 4 4 0.5456 1.3726
7 4 5 1.0278 0.4305
7 4 6 1.0445 -1.1687
7 4 7 1.4059 -0.8181
7 4 8 -0.3953 -0.0800
7 4 9 0.4031 0.1488
7 5 0 -4.7971 0.4395
7 5 1 -1.9602 0.2773
7 5 2 1.2740 1.7714
7 5 3 1.5905 -0.8488
7 5 4 0.2205 -1.8378
7 5 5 -1.4006 0.1791
7 5 6 -0.8528 -0.9760
7 5 7 0.2817 0.6138
7 5 8 0.3799 0.4154
7 6 0 -0.6053 -0.0159
7 6 1 1.0117 -2.3316
7 6 2 0.5712 -1.8297
7 6 3 -1.1208 0.0207
7 6 4 1.6735 1.7692
7 6 5 0.2034 0.8398
7 6 6 0.1312 -0.7190
7 6 7 1.3594 -0.5202
7 6 8 -0.2631 -0.0199
7 7 0 -2.0160 0.2972
7 7 1 -0.9506 -1.9531
7 7 2 0.6477 0.5299
7 7 3 1.7291 -0.6088
7 7 4 0.3047 -0.5338
7 7 5 -1.3172 0.9808
7 7 6 -0.4998 -1.0427
7 7 7 0.1018 -0.0604
7 7 8 0.2903 0.5065
7 8 0 -2.3024 -0.0486
7 8 1 -0.2284 -1.0468
7 8 2 1.3167 -0.9184
7 8 3 -0.5005 0.4837
7 8 4 0.8128 1.5414
7 8 5 -0.0151 0.1333
7 8 6 -0.4174 -0.2396
7 8 7 0.8637 -0.1406
7 9 0 -0.8168 0.4250
7 9 1 -0.0413 -1.8577
7 9 2 0.6584 0.0632
7 9 3 1.0437 0.3050
7 9 4 -0.2431 -0.8133
7 9 5 -0.5019 0.3342
7 9 6 0.0901 -0.5815
7 9 7 -0.3148 -0.2948
7 10 0 -1.1163 -0.1777
7 10 1 -0.5984 -0.1629
7 10 2 0.7106 -0.3002
7 10 3 -0.8061 0.0761
7 10 4 -0.0680 0.6946
7 10 5 0.0605 -0.0295
7 10 6 -0.4082 0.1056
7 11 0 0.1001 0.2997
7 11 1 0.2054 -0.6136
7 11 2 -0.2588 0.0115
7 11 3 0.6761 0.1837
7 11 4 0.3014 -0.5255
7 11 5 -0.1959 0.2718
7 12 0 -0.2336 -0.2666
7 12 1 -0.0567 0.2003
7 12 2 0.3559 -0.2763
7 12 3 -0.4081 -0.2861
7 12 4 0.0540 0.5123
7 13 0 -0.2513 -0.4805
7 13 1 0.1511 -0.4933
7 13 2 -0.0029 0.3449
8 0 0 5.6346 3.5155
8 0 1 2.5587 0.7392
8 0 2 -2.4947 -0.3784
8 0 3 -1.4807 0.5165
8 0 4 -0.7494 0.0267
8 0 5 1.0110 0.2537
8 0 6 0.7411 0.0093
8 0 7 -0.1710 0.1225
8 0 8 -0.4714 -0.1765
8 0 9 -0.9035 0.0305
8 1 0 -0.7082 -0.5986
8 1 1 -0.9962 4.7137
8 1 2 -0.0599 2.5738
8 1 3 -0.6517 -0.2181
8 1 4 -0.2248 -1.0860
8 1 5 0.1035 -0.8544
8 1 6 -0.2318 1.0110
8 1 7 -0.8974 0.7053
8 1 8 0.0639 0.5041
8 1 9 0.7266 -0.3031
8 2 0 5.3812 0.7206
8 2 1 2.5515 -0.3462
8 2 2 -1.7698 1.1980
8 2 3 -1.5393 0.5238
8 2 4 -0.4570 0.6771
8 2 5 1.5467 0.6172
8 2 6 0.8682 1.0448
8 2 7 -0.6283 -0.2003
8 2 8 -0.6728 -0.8403
8 2 9 -0.4240 0.1129
8 3 0 -1.7783 -0.1322
8 3 1 0.3893 4.2754
8 3 2 0.1729 2.3861
8 3 3 0.5694 -0.1909
8 3 4 -0.0420 -1.3717
8 3 5 -0.7553 -0.4822
8 3 6 -0.9864 1.5601
8 3 7 -1.2871 0.9849
8 3 8 0.2450 0.0432
8 3 9 -0.0805 -0.2933
8 4 0 5.6668 -0.6042
8 4 1 2.0748 -0.8370
8 4 2 -1.7343 -0.9361
8 4 3 -1.4407 0.4437
8 4 4 0.0378 2.0191
8 4 5 1.6868 0.7517
8 4 6 0.8658 0.7531
8 4 7 -0.5981 -0.6256
8 4 8 -0.5812 -0.2131
8 4 9 -0.2322 0.1302
8 5 0 -0.7553 0.0338
8 5 1 -1.0391 3.8249
8 5 2 0.0312 2.0538
8 5 3 1.5922 -0.4735
8 5 4 -0.8018 -1.6285
8 5 5 -0.6259 -0.5706
8 5 6 -0.7475 1.0500
8 5 7 -1.0485 0.7290
8 5 8 0.2822 0.0604
8 6 0 3.7555 -0.0759
8 6 1 1.4736 0.6944
8 6 2 -1.4007 -0.9810
8 6 3 -1.9493 0.8913
8 6 4 -0.1959 0.8009
8 6 5 1.4827 -0.4531
8 6 6 0.6641 0.9807
8 6 7 -0.2973 -0.1823
8 6 8 -0.3308 -0.2503
8 7 0 1.6380 -0.0192
8 7 1 -0.1992 1.9770
8 7 2 -0.7261 1.6977
8 7 3 0.2501 -0.5657
8 7 4 -1.1988 -1.9729
8 7 5 0.2020 -0.3773
8 7 6 0.1967 0.5518
8 7 7 -0.8547 0.2252
8 7 8 0.0183 -0.0280
8 8 0 1.4919 -0.2533
8 8 1 0.5883 1.9780
8 8 2 -1.1231 0.0332
8 8 3 -1.7555 0.0949
8 8 4 0.2475 0.3893
8 8 5 0.8831 -0.4617
8 8 6 -0.0783 0.6737
8 8 7 0.0437 0.2370
8 9 0 1.8579 0.0884
8 9 1 0.3656 0.7212
8 9 2 -1.0260 0.7086
8 9 3 0.6216 -0.5589
8 9 4 -0.0333 -1.0382
8 9 5 -0.0057 0.2143
8 9 6 0.3030 -0.0382
8 9 7 -0.3885 0.0472
8 10 0 0.0485 -0.2643
8 10 1 -0.1400 1.1122
8 10 2 -0.0902 -0.1070
8 10 3 -0.6992 -0.3395
8 10 4 -0.0618 0.5746
8 10 5 0.1221 -0.1398
8 10 6 -0.0510 0.4325
8 11 0 0.5783 0.1913
8 11 1 0.3419 -0.4103
8 11 2 -0.3640 0.0963
8 11 3 0.4368 0.4065
8 11 4 -0.0117 -0.3289
8 11 5 0.1577 -0.1365
8 12 0 -0.1285 0.0438
8 12 1 -0.2607 0.4445
8 12 2 0.3265 -0.0412
8 12 3 -0.3776 -0.0477
8 12 4 -0.2643 0.1439
8 13 0 0.2021 0.1900
8 13 1 -0.3436 -0.0042
9 0 1 2.1302 -2.9659
9 0 2 0.0045 -1.7511
9 0 3 0.1140 -0.0314
9 0 4 0.0330 0.7893
9 0 5 -0.0904 1.1583
9 0 6 0.0228 -0.4056
9 0 7 -0.1455 -0.5590
9 0 8 0.0595 -0.7173
9 0 9 -0.4702 0.3275
9 1 0 -3.4029 -2.4560
9 1 1 -1.8130 -0.5402
9 1 2 1.3867 -0.9342
9 1 3 1.1966 -0.5980
9 1 4 0.8731 0.0636
9 1 5 -0.8710 -0.2625
9 1 6 -0.8738 -0.6093
9 1 7 0.0771 -0.0299
9 1 8 0.5208 0.6796
9 1 9 0.7127 -0.0472
9 2 0 0.7087 0.2382
9 2 1 -0.3109 -3.1305
9 2 2 0.2071 -1.9430
9 2 3 0.8536 -0.1001
9 2 4 0.2265 1.1772
9 2 5 0.1996 0.8346
9 2 6 0.5143 -1.1967
9 2 7 1.0986 -0.8686
9 2 8 -0.1207 -0.2553
9 2 9 -0.4170 0.3667
9 3 0 -4.6460 0.3768
9 3 1 -1.8538 0.2571
9 3 2 1.3902 -0.6271
9 3 3 1.3263 -0.2028
9 3 4 0.2343 -1.2554
9 3 5 -1.7538 -0.8778
9 3 6 -0.9259 -0.6652
9 3 7 0.7098 0.4278
9 3 8 0.7086 0.3771
9 3 9 0.3034 -0.0724
9 4 0 0.9830 -0.0376
9 4 1 0.3369 -4.0391
9 4 2 0.0755 -1.9106
9 4 3 -1.2450 0.4779
9 4 4 -0.0940 1.5234
9 4 5 0.8933 0.4432
9 4 6 1.0708 -1.4478
9 4 7 0.7932 -0.9570
9 4 8 -0.2449 -0.0780
9 4 9 0.3818 0.2579
9 5 0 -5.0023 0.0772
9 5 1 -1.5919 0.1419
9 5 2 1.9181 1.1417
9 5 3 1.6824 -0.4923
9 5 4 -0.0677 -1.4013
9 5 5 -1.6661 -0.5295
9 5 6 -0.7880 -0.7071
9 5 7 0.4700 0.3789
9 5 8 0.5034 -0.0489
9 6 0 -0.4698 0.0355
9 6 1 0.5925 -3.1973
9 6 2 0.0744 -1.9598
9 6 3 -0.5716 0.7826
9 6 4 0.8228 1.9815
9 6 5 -0.0896 0.4318
9 6 6 0.2556 -0.8733
9 6 7 0.6854 -0.4687
9 6 8 -0.0722 0.0463
9 7 0 -2.7191 0.0842
9 7 1 -1.1060 -1.2309
9 7 2 1.6730 -0.0514
9 7 3 2.2185 -0.6116
9 7 4 -0.1938 -0.0745
9 7 5 -1.2694 0.3576
9 7 6 -0.1216 -0.7786
9 7 7 0.2523 -0.1512
9 8 0 -1.8748 -0.0016
9 8 1 -0.2478 -1.6143
9 8 2 0.7877 -1.4416
9 8 3 -0.1204 0.9372
9 8 4 0.3674 1.6255
9 8 5 -0.2029 -0.1990
9 8 6 -0.2166 -0.2681
9 8 7 0.3281 0.0374
9 9 0 -0.7529 0.1018
9 9 1 -0.2480 -1.4907
9 9 2 0.8368 0.1232
9 9 3 1.2496 0.3262
9 9 4 -0.2732 -0.4571
9 9 5 -0.3471 0.0464
9 9 6 0.2610 -0.3931
9 10 0 -1.0914 -0.1036
9 10 1 -0.1585 0.0539
9 10 2 0.6181 -0.2688
9 10 3 -0.6008 -0.0612
9 10 4 -0.1687 0.3949
9 10 5 -0.1409 -0.0333
9 10 6 -0.1915 0.0717
9 11 0 0.4284 0.1440
9 11 1 0.2974 -0.5409
9 11 2 -0.4595 0.0697
9 11 3 0.2083 0.1127
9 11 4 0.3876 -0.1416
9 11 5 0.0743 0.2068
9 12 0 -0.3036 -0.1333
9 12 1 -0.0588 0.3712
9 12 2 0.1778 0.1030
9 12 3 -0.0805 -0.3758
9 13 0 -0.0709 -0.3112
9 13 1 0.2085 -0.3287
10 0 0 1.5714 3.1953
10 0 1 1.0641 0.6089
10 0 2 -0.8309 -0.2820
10 0 3 -0.9900 0.5196
10 0 4 -1.0327 0.0067
10 0 5 0.4406 0.3154
10 0 6 0.9037 -0.0371
10 0 7 0.3354 0.1211
10 0 8 -0.4581 -0.0750
10 0 9 -0.7818 -0.0772
10 1 0 -0.0705 -0.1954
10 1 1 -0.8784 1.7228
10 1 2 -0.2564 1.3039
10 1 3 -1.0545 0.1929
10 1 4 -0.3926 -0.8646
10 1 5 0.1235 -1.1813
10 1 6 -0.1110 0.3597
10 1 7 -0.5631 0.6381
10 1 8 0.0043 0.5956
10 1 9 0.5730 -0.3499
10 2 0 2.6627 0.7413
10 2 1 1.3275 0.5349
10 2 2 -0.8730 1.5452
10 2 3 -1.2138 0.3866
10 2 4 -0.6938 0.1490
10 2 5 1.2701 0.3441
10 2 6 0.9418 0.5933
10 2 7 -0.3279 -0.1542
10 2 8 -0.6069 -0.6083
10 2 9 -0.4375 0.0410
10 3 0 -0.3553 0.0276
10 3 1 0.4290 2.9827
10 3 2 -0.4749 1.6645
10 3 3 -0.0660 -0.1094
10 3 4 0.1635 -1.4790
10 3 5 -0.6682 -0.6440
10 3 6 -0.8265 1.4067
10 3 7 -0.7193 0.9534
10 3 8 0.1816 0.1267
10 3 9 -0.0485 -0.3852
10 4 0 4.6752 -0.3182
10 4 1 1.4374 0.0243
10 4 2 -1.7121 -0.4205
10 4 3 -1.4652 -0.0978
10 4 4 0.0218 1.5316
10 4 5 1.8143 1.1151
10 4 6 0.8735 0.4016
10 4 7 -0.5955 -0.4306
10 4 8 -0.6882 0.0931
10 5 0 -0.0987 0.0029
10 5 1 -0.6440 3.7599
10 5 2 -0.0827 1.7765
10 5 3 1.0535 -0.8427
10 5 4 0.1349 -1.7986
10 5 5 -0.3512 -0.3803
10 5 6 -0.7637 1.1806
10 5 7 -0.4294 0.7812
10 5 8 0.1258 0.0679
10 6 0 3.8884 0.1138
10 6 1 1.2673 0.4068
10 6 2 -2.0787 -0.2628
10 6 3 -2.0744 0.5692
10 6 4 0.2492 0.3296
10 6 5 1.5171 0.2721
10 6 6 0.4048 0.7435
10 6 7 -0.4132 0.0111
10 6 8 -0.3491 0.2056
10 7 0 1.2065 -0.0568
10 7 1 0.1750 2.5750
10 7 2 -0.1695 1.8532
10 7 3 -0.2150 -1.1530
10 7 4 -0.4599 -1.9552
10 7 5 0.4543 0.0670
10 7 6 0.0537 0.6437
10 7 7 -0.2442 0.0880
10 8 0 1.8256 -0.0565
10 8 1 0.7470 1.2651
10 8 2 -1.6101 0.2227
10 8 3 -1.9094 0.0628
10 8 4 0.4784 0.0327
10 8 5 0.7876 -0.0256
10 8 6 -0.3178 0.4100
10 8 7 -0.1683 0.1439
10 9 0 1.3879 0.0278
10 9 1 0.0017 0.8814
10 9 2 -0.6882 0.8846
10 9 3 0.4789 -0.5483
10 9 4 0.2129 -0.8544
10 9 5 0.1148 0.2730
10 9 6 0.0863 0.0868
10 10 0 -0.0769 -0.0007
10 10 1 -0.0715 0.7713
10 10 2 0.0067 -0.3875
10 10 3 -0.4544 -0.3253
10 10 4 -0.1905 0.2968
10 10 5 -0.0306 -0.0024
10 11 0 0.4323 0.0596
10 11 1 0.0241 -0.5323
10 11 2 -0.2081 -0.1698
10 11 3 0.2591 0.5113
10 11 4 -0.0425 0.0786
10 12 0 -0.3170 -0.0101
10 12 1 -0.3243 0.2383
10 12 2 0.3644 0.0536
10 12 3 0.0800 0.1095
11 0 1 1.9185 -0.5861
11 0 2 -0.0441 -0.8340
11 0 3 0.0724 -0.1348
11 0 4 -0.0368 0.8309
11 0 5 -0.1019 1.2902
11 0 6 0.0451 0.1523
11 0 7 -0.2096 -0.5484
11 0 8 0.1130 -0.7154
11 0 9 -0.2646 0.3649
11 1 0 -0.8448 -2.2714
11 1 1 -0.6478 -0.7681
11 1 2 0.5364 -0.9529
11 1 3 1.0325 -0.6010
11 1 4 0.9144 0.3035
11 1 5 -0.5920 -0.0184
11 1 6 -0.9448 -0.3307
11 1 7 -0.2618 -0.0320
11 1 8 0.4536 0.4647
11 1 9 0.5663 0.0289
11 2 0 -0.0898 -0.0574
11 2 1 -0.2250 -1.5451
11 2 2 0.5402 -1.2685
11 2 3 1.1864 -0.1193
11 2 4 0.3623 1.3025
11 2 5 0.1633 0.9763
11 2 6 0.2916 -0.7581
11 2 7 0.6365 -0.7281
11 2 8 -0.0971 -0.3177
11 2 9 -0.3119 0.3756
11 3 0 -3.0826 0.2550
11 3 1 -1.1140 -0.5903
11 3 2 1.1125 -0.8187
11 3 3 1.4809 0.1407
11 3 4 0.3452 -0.8184
11 3 5 -1.6369 -0.7923
11 3 6 -0.8821 -0.2749
11 3 7 0.4604 0.3074
11 3 8 0.6587 0.1659
11 4 0 -0.1366 -0.0637
11 4 1 0.1484 -3.2291
11 4 2 0.5812 -1.5874
11 4 3 -0.8123 0.5658
11 4 4 -0.7030 1.7474
11 4 5 0.6906 0.4628
11 4 6 0.9209 -1.2760
11 4 7 0.2785 -0.9085
11 4 8 -0.1577 -0.1402
11 5 0 -4.1633 -0.1093
11 5 1 -1.1465 -0.3083
11 5 2 2.0344 0.5342
11 5 3 1.7544 0.0918
11 5 4 -0.2364 -0.9534
11 5 5 -1.6503 -1.0559
11 5 6 -0.6413 -0.4719
11 5 7 0.4459 0.1542
11 5 8 0.5808 -0.3310
11 6 0 -0.6380 0.0579
11 6 1 0.0641 -3.1378
11 6 2 -0.0574 -1.7274
11 6 3 -0.0989 1.1891
11 6 4 -0.0916 1.9097
11 6 5 -0.3734 0.0585
11 6 6 0.2808 -0.9193
11 6 7 0.1241 -0.4129
11 6 8 0.0034 0.0314
11 7 0 -2.7720 -0.0009
11 7 1 -0.9856 -0.6842
11 7 2 2.0735 -0.5133
11 7 3 2.0943 -0.3846
11 7 4 -0.5593 0.3010
11 7 5 -1.1746 -0.1815
11 7 6 0.1403 -0.5235
11 7 7 0.3750 -0.1791
11 8 0 -1.2270 0.0306
11 8 1 -0.2181 -1.8959
11 8 2 0.3107 -1.4647
11 8 3 0.0735 1.0626
11 8 4 -0.0857 1.3743
11 8 5 -0.3223 -0.4026
11 8 6 -0.0453 -0.4104
11 8 7 -0.0642 0.1187
11 9 0 -0.8976 -0.1143
11 9 1 -0.3721 -0.8217
11 9 2 0.8517 0.3669
11 9 3 1.0674 0.3237
11 9 4 -0.1791 -0.2566
11 9 5 -0.2703 -0.1843
11 9 6 0.2525 -0.2128
11 10 0 -0.5697 -0.0073
11 10 1 0.3321 0.0114
11 10 2 0.3511 -0.1989
11 10 3 -0.5932 -0.2275
11 10 4 -0.2394 0.1015
11 10 5 -0.2077 0.0832
11 11 0 0.4772 0.0380
11 11 1 0.2742 -0.1776
11 11 2 -0.4720 0.2687
11 11 3 -0.1468 0.0335
11 11 4 0.4532 0.0508
11 12 0 -0.1150 0.0245
11 12 1 -0.0271 0.3554
11 12 2 -0.0384 0.3292
11 12 3 0.1039 -0.3139
12 0 0 -0.1573 2.9302
12 0 1 0.1794 0.5758
12 0 2 -0.3382 -0.3153
12 0 3 -1.0224 0.4351
12 0 4 -0.8009 0.0017
12 0 5 0.3467 0.3034
12 0 6 0.9318 -0.0733
12 0 7 0.5445 0.0839
12 0 8 -0.4329 0.0401
12 0 9 -0.5025 -0.1221
12 1 0 0.0169 0.1375
12 1 1 -0.9613 0.3992
12 1 2 -0.2461 0.7531
12 1 3 -1.0269 0.0191
12 1 4 -0.5091 -1.0638
12 1 5 0.1373 -1.1684
12 1 6 0.0107 0.0131
12 1 7 -0.2855 0.5543
12 1 8 -0.0058 0.5236
12 2 0 1.2727 0.6927
12 2 1 0.6090 0.7474
12 2 2 -0.6676 1.3458
12 2 3 -1.4351 0.3364
12 2 4 -0.6351 -0.0869
12 2 5 1.0899 0.0868
12 2 6 0.8530 0.2764
12 2 7 -0.0362 -0.1132
12 2 8 -0.4588 -0.3906
12 3 0 0.3479 0.1353
12 3 1 0.3449 2.0716
12 3 2 -0.7865 1.4600
12 3 3 -0.2133 -0.2375
12 3 4 0.3283 -1.7468
12 3 5 -0.5440 -0.6931
12 3 6 -0.5890 0.9448
12 3 7 -0.3100 0.7324
12 3 8 0.1466 0.1787
12 4 0 3.3802 -0.1889
12 4 1 0.9661 0.7112
12 4 2 -1.6016 -0.1602
12 4 3 -1.7518 -0.5877
12 4 4 -0.0130 1.1647
12 4 5 1.6186 1.2496
12 4 6 0.7252 0.1634
12 4 7 -0.3562 -0.2440
12 4 8 -0.6608 0.2127
12 5 0 0.6693 -0.0100
12 5 1 -0.2283 3.0203
12 5 2 -0.3909 1.4936
12 5 3 0.6854 -0.9945
12 5 4 0.8827 -1.8199
12 5 5 -0.0979 -0.2126
12 5 6 -0.6221 0.9824
12 5 7 -0.0040 0.6958
12 5 8 0.0602 0.1101
12 6 0 3.1407 0.1685
12 6 1 0.8923 0.4744
12 6 2 -2.1063 0.2739
12 6 3 -1.8626 0.1028
12 6 4 0.5252 -0.0349
12 6 5 1.3591 0.7055
12 6 6 0.1734 0.5206
12 6 7 -0.4036 0.1336
12 7 0 0.9221 -0.0559
12 7 1 0.4514 2.4539
12 7 2 0.0911 1.5498
12 7 3 -0.4695 -1.2888
12 7 4 0.1559 -1.6008
12 7 5 0.5970 0.3780
12 7 6 -0.0049 0.7086
12 7 7 0.1613 0.0166
12 8 0 1.8534 0.0323
12 8 1 0.7123 0.5718
12 8 2 -1.5740 0.2032
12 8 3 -1.5387 -0.0281
12 8 4 0.5154 -0.1517
12 8 5 0.6827 0.2671
12 8 6 -0.3695 0.1887
12 9 0 0.6080 -0.0215
12 9 1 -0.3669 0.9656
12 9 2 -0.2917 0.8104
12 9 3 0.5189 -0.3226
12 9 4 0.3962 -0.5387
12 9 5 0.1314 0.1817
12 9 6 -0.0708 0.2298
12 10 0 0.0469 0.1586
12 10 1 0.0320 0.1728
12 10 2 0.0705 -0.7371
12 10 3 -0.1882 -0.2733
12 10 4 -0.3507 0.2054
12 10 5 -0.0680 0.1201
12 11 0 -0.0277 -0.0629
12 11 1 -0.2683 -0.3983
12 11 2 0.0292 -0.2700
12 11 3 0.2439 0.4944
12 11 4 -0.0043 0.2816
12 12 0 -0.3042 -0.0448
12 12 1 -0.2785 -0.0719
12 12 2 0.2020 0.0545
13 0 1 1.8274 0.1768
13 0 2 0.0065 -0.4925
13 0 3 0.0050 0.2118
13 0 4 -0.0676 1.0869
13 0 5 -0.1144 1.0914
13 0 6 0.0473 0.2719
13 0 7 -0.2585 -0.5228
13 0 8 0.0928 -0.5120
13 1 0 0.0125 -2.1208
13 1 1 -0.0686 -0.5530
13 1 2 0.4744 -0.6220
13 1 3 1.2151 -0.6170
13 1 4 0.6008 0.3442
13 1 5 -0.5894 0.1201
13 1 6 -0.8605 -0.1762
13 1 7 -0.3529 -0.0070
13 1 8 0.3394 0.2521
13 2 0 0.0094 -0.2208
13 2 1 0.0232 -0.9422
13 2 2 0.4187 -1.1296
13 2 3 0.9831 0.1950
13 2 4 0.3745 1.5674
13 2 5 0.0883 0.8863
13 2 6 0.1255 -0.3524
13 2 7 0.3313 -0.4815
13 2 8 -0.0902 -0.2491
13 3 0 -2.0890 0.2248
13 3 1 -0.7253 -0.7782
13 3 2 1.1606 -0.6204
13 3 3 1.9080 0.3068
13 3 4 0.3119 -0.6233
13 3 5 -1.3247 -0.6870
13 3 6 -0.6662 -0.0808
13 3 7 0.1272 0.2006
13 3 8 0.4732 0.0726
13 4 0 -0.8077 -0.0582
13 4 1 0.0022 -2.4064
13 4 2 0.8562 -1.5028
13 4 3 -0.6889 0.6881
13 4 4 -1.0684 1.8794
13 4 5 0.4858 0.4244
13 4 6 0.6706 -0.7643
13 4 7 -0.0020 -0.6705
13 4 8 -0.1126 -0.1661
13 5 0 -2.8889 -0.1577
13 5 1 -0.7325 -0.8058
13 5 2 1.8475 0.1652
13 5 3 1.7740 0.5537
13 5 4 -0.3103 -0.6385
13 5 5 -1.3416 -1.1856
13 5 6 -0.4262 -0.2931
13 5 7 0.2587 -0.0040
13 5 8 0.5423 -0.3547
13 6 0 -0.9632 0.0407
13 6 1 -0.3057 -2.4340
13 6 2 0.0603 -1.3082
13 6 3 0.1489 1.2264
13 6 4 -0.6351 1.5986
13 6 5 -0.5134 -0.2021
13 6 6 0.1677 -0.7787
13 6 7 -0.1970 -0.3179
13 7 0 -2.2191 -0.0105
13 7 1 -0.7124 -0.3973
13 7 2 1.8206 -0.6770
13 7 3 1.5763 -0.1305
13 7 4 -0.6833 0.4791
13 7 5 -0.9738 -0.3976
13 7 6 0.2661 -0.2903
13 7 7 0.3672 -0.1590
13 8 0 -0.5738 0.0344
13 8 1 -0.0989 -1.7009
13 8 2 -0.0125 -1.1676
13 8 3 0.0643 0.8093
13 8 4 -0.3581 0.9251
13 8 5 -0.3194 -0.4338
13 8 6 0.0391 -0.4911
13 9 0 -0.9531 -0.2077
13 9 1 -0.4236 -0.1173
13 9 2 0.6086 0.6546
13 9 3 0.6926 0.3009
13 9 4 0.0138 -0.2116
13 9 5 -0.2301 -0.3192
13 10 0 0.1251 0.0591
13 10 1 0.6813 -0.1119
13 10 2 0.0443 -0.1557
13 10 3 -0.6683 -0.3787
13 10 4 -0.3157 -0.0707
13 10 5 -0.1739 0.2375
13 11 0 0.2956 -0.0220
13 11 1 0.1689 0.2515
13 11 2 -0.3226 0.4429
13 11 3 -0.2675 0.0130
13 12 0 0.1634 0.1323
13 12 1 0.0158 0.1447
14 0 0 -0.4695 2.7777
14 0 1 -0.1786 0.5839
14 0 2 -0.4351 -0.3793
14 0 3 -1.1575 0.3428
14 0 4 -0.3411 -0.0183
14 0 5 0.4961 0.2479
14 0 6 0.8190 -0.0924
14 0 7 0.4323 0.0182
14 0 8 -0.3476 0.1351
14 1 0 -0.3684 0.2874
14 1 1 -1.1345 0.1401
14 1 2 -0.0185 0.6409
14 1 3 -0.7259 -0.3855
14 1 4 -0.4642 -1.3063
14 1 5 0.1924 -0.9045
14 1 6 0.0456 -0.0464
14 1 7 -0.1133 0.4166
14 1 8 0.0199 0.2810
14 2 0 0.8593 0.6351
14 2 1 0.3271 0.3360
14 2 2 -0.8966 0.8493
14 2 3 -1.7742 0.3623
14 2 4 -0.3708 -0.0892
14 2 5 0.9059 0.0417
14 2 6 0.6161 0.1768
14 2 7 0.1265 -0.0929
14 2 8 -0.2334 -0.2253
14 3 0 0.3173 0.1401
14 3 1 0.2317 1.6623
14 3 2 -0.6464 1.5179
14 3 3 0.0074 -0.5340
14 3 4 0.4682 -1.8881
14 3 5 -0.3718 -0.5930
14 3 6 -0.3906 0.3606
14 3 7 -0.1187 0.3875
14 3 8 0.1198 0.1288
14 4 0 2.3216 -0.1702
14 4 1 0.6717 0.9929
14 4 2 -1.5762 -0.1248
14 4 3 -2.0241 -0.7840
14 4 4 0.0001 0.9519
14 4 5 1.1472 1.1447
14 4 6 0.4689 0.0630
14 4 7 -0.0374 -0.1104
14 4 8 -0.4986 0.1503
14 5 0 1.2305 -0.0084
14 5 1 0.0566 2.1382
14 5 2 -0.6070 1.2491
14 5 3 0.5291 -1.0053
14 5 4 1.1287 -1.6404
14 5 5 0.0454 -0.0822
14 5 6 -0.3619 0.5493
14 5 7 0.1746 0.5021
14 6 0 2.0445 0.1586
14 6 1 0.5153 0.6647
14 6 2 -1.7064 0.4809
14 6 3 -1.4823 -0.1795
14 6 4 0.5996 -0.2066
14 6 5 1.0181 0.6733
14 6 6 0.0013 0.3059
14 6 7 -0.2658 0.1736
14 7 0 0.7189 -0.0237
14 7 1 0.4984 1.8096
14 7 2 0.1518 1.0866
14 7 3 -0.4864 -1.0324
14 7 4 0.3771 -1.0956
14 7 5 0.5627 0.5048
14 7 6 0.0439 0.6314
14 8 0 1.5044 0.0517
14 8 1 0.5993 0.0550
14 8 2 -1.0924 0.0280
14 8 3 -0.9836 -0.0847
14 8 4 0.3820 -0.1673
14 8 5 0.5421 0.3268
14 8 6 -0.3024 0.0196
14 9 0 -0.1150 -0.0419
14 9 1 -0.6148 0.8271
14 9 2 0.0123 0.6481
14 9 3 0.6020 0.0129
14 9 4 0.4731 -0.2569
14 9 5 0.0764 0.0320
14 10 0 0.2061 0.2087
14 10 1 0.1356 -0.3357
14 10 2 0.1242 -0.9227
14 10 3 -0.0372 -0.2416
14 10 4 -0.4426 0.1993
14 11 0 -0.4318 -0.1175
14 11 1 -0.3961 -0.1367
14 11 2 0.1847 -0.2095
14 11 3 0.2509 0.3565
15 0 1 1.7775 0.1522
15 0 2 0.0683 -0.4412
15 0 3 -0.0119 0.5891
15 0 4 -0.0578 1.2563
15 0 5 -0.1334 0.7287
15 0 6 0.0495 0.0766
15 0 7 -0.2745 -0.4356
15 0 8 0.0234 -0.1809
15 1 0 0.0119 -2.0086
15 1 1 0.0752 -0.1139
15 1 2 0.7076 -0.2290
15 1 3 1.3835 -0.6046
15 1 4 0.1779 0.2846
15 1 5 -0.6767 0.0511
15 1 6 -0.6541 -0.1653
15 1 7 -0.2140 0.0349
15 1 8 0.1727 0.0800
15 2 0 0.5630 -0.2269
15 2 1 0.2243 -0.9388
15 2 2 0.0096 -1.1887
15 2 3 0.5342 0.6048
15 2 4 0.1792 1.6682
15 2 5 -0.0575 0.6285
15 2 6 0.0882 -0.0671
15 2 7 0.1839 -0.1895
15 2 8 -0.0894 -0.0605
15 3 0 -1.6623 0.2439
15 3 1 -0.5624 -0.4931
15 3 2 1.4168 -0.3166
15 3 3 2.1825 0.2828
15 3 4 0.1543 -0.5679
15 3 5 -0.8634 -0.6454
15 3 6 -0.3636 -0.0770
15 3 7 -0.1294 0.1289
15 3 8 0.2187 0.0657
15 4 0 -1.0139 -0.0249
15 4 1 -0.1300 -1.8767
15 4 2 0.7807 -1.4589
15 4 3 -0.7255 0.8360
15 4 4 -1.0937 1.7473
15 4 5 0.3042 0.3261
15 4 6 0.4037 -0.1517
15 4 7 -0.0702 -0.3653
15 5 0 -1.8010 -0.1344
15 5 1 -0.4253 -1.0715
15 5 2 1.5755 0.0203
15 5 3 1.6605 0.6318
15 5 4 -0.3103 -0.4595
15 5 5 -0.8349 -0.9059
15 5 6 -0.2209 -0.1609
15 5 7 0.0167 -0.0717
15 6 0 -1.1388 -0.0001
15 6 1 -0.4195 -1.5699
15 6 2 0.1530 -0.9170
15 6 3 0.1938 1.0108
15 6 4 -0.6123 1.1641
15 6 5 -0.4743 -0.3135
15 6 6 -0.0291 -0.4805
15 6 7 -0.2910 -0.1949
15 7 0 -1.4161 -0.0050
15 7 1 -0.4722 -0.2353
15 7 2 1.2062 -0.5629
15 7 3 1.0182 -0.0453
15 7 4 -0.6035 0.4689
15 7 5 -0.6941 -0.2613
15 7 6 0.2914 -0.0817
15 8 0 -0.0550 0.0215
15 8 1 0.0719 -1.1739
15 8 2 -0.1762 -0.8456
15 8 3 -0.0364 0.3830
15 8 4 -0.3675 0.5158
15 8 5 -0.2115 -0.3621
15 8 6 0.0381 -0.4353
15 9 0 -0.8106 -0.2117
15 9 1 -0.4414 0.3409
15 9 2 0.2431 0.8019
15 9 3 0.3874 0.2666
15 9 4 0.1712 -0.2208
15 9 5 -0.2166 -0.3330
15 10 0 0.5595 0.0705
15 10 1 0.7595 -0.1853
15 10 2 -0.1211 -0.1694
15 10 3 -0.6447 -0.4261
15 10 4 -0.3679 -0.0704
15 11 0 0.0490 -0.0374
15 11 1 0.0582 0.4511
15 11 2 -0.1123 0.4345
16 0 0 -0.2633 2.6561
16 0 1 -0.1797 0.5762
16 0 2 -0.6311 -0.3750
16 0 3 -1.2043 0.2938
16 0 4 0.0711 -0.0557
16 0 5 0.7039 0.2015
16 0 6 0.6209 -0.0773
16 0 7 0.1316 -0.0458
16 0 8 -0.1958 0.1718
16 1 0 -0.7916 0.2681
16 1 1 -1.2079 0.3128
16 1 2 0.2490 0.6968
16 1 3 -0.3933 -0.7219
16 1 4 -0.2297 -1.3919
16 1 5 0.2936 -0.5487
16 1 6 -0.0152 0.0835
16 1 7 -0.0332 0.2406
16 1 8 0.0574 -0.0244
16 2 0 0.9152 0.5749
16 2 1 0.2786 -0.2065
16 2 2 -1.2280 0.4251
16 2 3 -1.8924 0.3602
16 2 4 -0.0488 -0.0140
16 2 5 0.6942 0.2317
16 2 6 0.3267 0.2369
16 2 7 0.1293 -0.0844
16 2 8 0.0024 -0.1023
16 3 0 0.0402 0.0791
16 3 1 0.2398 1.6116
16 3 2 -0.2628 1.5162
16 3 3 0.2851 -0.8383
16 3 4 0.5900 -1.7160
16 3 5 -0.1610 -0.3920
16 3 6 -0.2736 -0.1213
16 3 7 -0.0685 0.0670
16 4 0 1.7251 -0.2038
16 4 1 0.4793 0.9318
16 4 2 -1.6053 -0.1124
16 4 3 -1.9969 -0.6421
16 4 4 0.0535 0.7964
16 4 5 0.5570 0.8737
16 4 6 0.2250 0.0564
16 4 7 0.2029 -0.0453
16 5 0 1.4093 0.0042
16 5 1 0.2145 1.4781
16 5 2 -0.5470 1.0216
16 5 3 0.4549 -0.9119
16 5 4 0.8570 -1.2577
16 5 5 0.0874 -0.0114
16 5 6 -0.0894 0.0762
16 5 7 0.1706 0.3073
16 6 0 1.1322 0.1359
16 6 1 0.2737 0.6974
16 6 2 -1.1803 0.4410
16 6 3 -1.0915 -0.1162
16 6 4 0.5189 -0.2369
16 6 5 0.5943 0.2932
16 6 6 -0.0822 0.1171
16 7 0 0.4633 0.0132
16 7 1 0.3520 1.0583
16 7 2 0.1806 0.7479
16 7 3 -0.3771 -0.6279
16 7 4 0.2014 -0.6542
16 7 5 0.3947 0.4854
16 7 6 0.1236 0.4202
16 8 0 0.9866 0.0506
16 8 1 0.5228 -0.2396
16 8 2 -0.5060 -0.1604
16 8 3 -0.5806 -0.0566
16 8 4 0.2220 -0.1024
16 8 5 0.3955 0.2029
16 9 0 -0.4989 -0.0366
16 9 1 -0.6726 0.5462
16 9 2 0.1333 0.5395
16 9 3 0.5789 0.2434
16 9 4 0.4213 -0.1351
16 10 0 0.2677 0.1853
16 10 1 0.1968 -0.4922
16 10 2 0.1374 -0.8194
16 10 3 -0.0390 -0.2324
16 11 0 -0.4974 -0.0910
16 11 1 -0.3157 0.0767
17 0 1 1.6788 -0.0904
17 0 2 0.0852 -0.5280
17 0 3 0.0296 0.7844
17 0 4 -0.0432 1.2953
17 0 5 -0.1581 0.3880
17 0 6 0.0625 -0.2372
17 0 7 -0.2348 -0.2973
17 1 0 -0.2269 -1.8899
17 1 1 -0.0111 0.1995
17 1 2 0.9272 -0.0026
17 1 3 1.4146 -0.5057
17 1 4 -0.1564 0.2111
17 1 5 -0.7583 -0.1896
17 1 6 -0.4186 -0.2359
17 1 7 0.0201 0.0605
17 2 0 0.9119 -0.1505
17 2 1 0.2279 -1.1376
17 2 2 -0.3502 -1.1852
17 2 3 0.1507 0.9045
17 2 4 -0.1816 1.5137
17 2 5 -0.2349 0.3249
17 2 6 0.1416 0.0473
17 2 7 0.1100 0.0473
17 3 0 -1.5638 0.2719
17 3 1 -0.4555 -0.1687
17 3 2 1.6383 -0.1834
17 3 3 2.0480 0.1737
17 3 4 -0.0412 -0.5105
17 3 5 -0.3992 -0.6627
17 3 6 -0.1034 -0.1555
17 3 7 -0.2217 0.0847
17 4 0 -0.9769 0.0052
17 4 1 -0.3100 -1.6226
17 4 2 0.4634 -1.2703
17 4 3 -0.6984 0.9036
17 4 4 -0.8563 1.3198
17 4 5 0.1441 0.2064
17 4 6 0.1910 0.2987
17 4 7 -0.0368 -0.1466
17 5 0 -1.1740 -0.0856
17 5 1 -0.2385 -1.0074
17 5 2 1.2927 -0.0576
17 5 3 1.3540 0.3404
17 5 4 -0.2560 -0.3211
17 5 5 -0.3118 -0.4257
17 5 6 -0.1064 -0.0756
17 5 7 -0.1598 -0.0495
17 6 0 -0.9979 -0.0399
17 6 1 -0.3618 -0.9136
17 6 2 0.0631 -0.6658
17 6 3 0.1784 0.7011
17 6 4 -0.1919 0.7268
17 6 5 -0.3401 -0.2959
17 6 6 -0.1742 -0.1515
17 7 0 -0.7602 -0.0113
17 7 1 -0.3724 -0.0642
17 7 2 0.6132 -0.3411
17 7 3 0.6553 -0.1504
17 7 4 -0.4474 0.3746
17 7 5 -0.4120 0.0273
17 7 6 0.2600 0.0708
17 8 0 0.2679 0.0081
17 8 1 0.2165 -0.6354
17 8 2 -0.2230 -0.6794
17 8 3 -0.0966 0.0657
17 8 4 -0.1903 0.2957
17 8 5 -0.0647 -0.2849
17 9 0 -0.5529 -0.1830
17 9 1 -0.4384 0.4483
17 9 2 -0.0201 0.7278
17 9 3 0.2783 0.2113
17 9 4 0.1781 -0.2021
17 10 0 0.5549 0.0359
17 10 1 0.5932 -0.1720
17 10 2 -0.1027 -0.2040
17 10 3 -0.4575 -0.3256
18 0 0 0.0190 2.4962
18 0 1 0.0090 0.5345
18 0 2 -0.7614 -0.2969
18 0 3 -1.2149 0.2823
18 0 4 0.2921 -0.0821
18 0 5 0.8786 0.2055
18 0 6 0.4310 -0.0181
18 0 7 -0.1483 -0.0708
18 1 0 -0.8829 0.1704
18 1 1 -1.1150 0.5696
18 1 2 0.3730 0.7869
18 1 3 -0.1666 -0.8783
18 1 4 0.1227 -1.3425
18 1 5 0.3897 -0.2561
18 1 6 -0.1101 0.2694
18 1 7 -0.0002 0.0823
18 2 0 1.0568 0.5251
18 2 1 0.2808 -0.4305
18 2 2 -1.4344 0.2580
18 2 3 -1.7165 0.2502
18 2 4 0.2035 0.0371
18 2 5 0.5168 0.5252
18 2 6 0.0977 0.3187
18 2 7 0.0335 -0.0604
18 3 0 -0.0291 0.0215
18 3 1 0.3981 1.6438
18 3 2 0.0708 1.2901
18 3 3 0.3946 -0.9869
18 3 4 0.6858 -1.2758
18 3 5 0.0353 -0.1721
18 3 6 -0.2120 -0.3345
18 3 7 -0.0415 -0.1088
18 4 0 1.4658 -0.2398
18 4 1 0.3153 0.7288
18 4 2 -1.5294 0.0239
18 4 3 -1.5853 -0.3159
18 4 4 0.1084 0.6035
18 4 5 0.0715 0.5664
18 4 6 0.0869 0.0776
18 4 7 0.2700 -0.0337
18 5 0 1.2459 0.0217
18 5 1 0.3211 1.0926
18 5 2 -0.2557 0.7714
18 5 3 0.3170 -0.7228
18 5 4 0.3416 -0.7607
18 5 5 0.0967 0.0049
18 5 6 0.0771 -0.2296
18 6 0 0.6423 0.1100
18 6 1 0.1962 0.4908
18 6 2 -0.7313 0.3448
18 6 3 -0.7577 0.1717
18 6 4 0.3736 -0.2383
18 6 5 0.2246 -0.1190
18 6 6 -0.0713 0.0005
18 7 0 0.1407 0.0359
18 7 1 0.1545 0.5300
18 7 2 0.2431 0.6170
18 7 3 -0.2846 -0.3112
18 7 4 -0.1234 -0.3751
18 7 5 0.2041 0.3903
18 8 0 0.5527 0.0573
18 8 1 0.5012 -0.3403
18 8 2 -0.1273 -0.2451
18 8 3 -0.4326 0.0252
18 8 4 0.1505 -0.0433
18 9 0 -0.5105 -0.0162
18 9 1 -0.5716 0.2815
18 9 2 0.1040 0.4968
18 9 3 0.4196 0.2448
18 10 0 0.2035 0.1418
18 10 1 0.1827 -0.3253
18 10 2 0.0943 -0.5060
19 0 1 1.5282 -0.3592
19 0 2 0.0569 -0.6998
19 0 3 0.0724 0.8097
19 0 4 -0.0643 1.2937
19 0 5 -0.1792 0.1920
19 0 6 0.0802 -0.4770
19 0 7 -0.1401 -0.1623
19 1 0 -0.4575 -1.7606
19 1 1 -0.1622 0.2088
19 1 2 1.0588 0.0424
19 1 3 1.3692 -0.3141
19 1 4 -0.3157 0.1424
19 1 5 -0.8074 -0.4709
19 1 6 -0.2479 -0.2963
19 1 7 0.1841 0.0399
19 2 0 0.7539 -0.0795
19 2 1 0.0864 -1.2869
19 2 2 -0.4460 -1.0498
19 2 3 -0.0460 1.0042
19 2 4 -0.5691 1.2160
19 2 5 -0.3559 0.0835
19 2 6 0.1946 0.0035
19 2 7 0.0308 0.1626
19 3 0 -1.5071 0.2619
19 3 1 -0.3192 -0.0758
19 3 2 1.6314 -0.2613
19 3 3 1.5555 0.0971
19 3 4 -0.1951 -0.3991
19 3 5 -0.1080 -0.6816
19 3 6 0.0380 -0.1950
19 4 0 -0.8863 0.0138
19 4 1 -0.5151 -1.4390
19 4 2 0.1139 -0.9073
19 4 3 -0.5179 0.8087
19 4 4 -0.5450 0.7569
19 4 5 0.0130 0.0926
19 4 6 0.0661 0.4193
19 5 0 -0.9180 -0.0334
19 5 1 -0.1461 -0.7120
19 5 2 0.9746 -0.1799
19 5 3 0.8938 -0.0705
19 5 4 -0.1827 -0.1551
19 5 5 0.0369 -0.0274
19 5 6 -0.0978 -0.0418
19 6 0 -0.6236 -0.0614
19 6 1 -0.2761 -0.5598
19 6 2 -0.1467 -0.5293
19 6 3 0.2153 0.4176
19 6 4 0.2480 0.3673
19 6 5 -0.2220 -0.2093
19 7 0 -0.4197 -0.0199
19 7 1 -0.3798 0.1201
19 7 2 0.2597 -0.1810
19 7 3 0.4894 -0.2984
19 7 4 -0.3167 0.2925
19 7 5 -0.1846 0.2054
19 8 0 0.3909 -0.0032
19 8 1 0.2773 -0.2942
19 8 2 -0.1965 -0.6323
19 8 3 -0.0661 -0.0158
19 8 4 0.0041 0.2284
19 9 0 -0.2908 -0.1632
19 9 1 -0.3871 0.3108
19 9 2 -0.0818 0.5016
19 9 3 0.2911 0.1256
19 10 0 0.2730 -0.0138
20 0 0 0.2840 2.3022
20 0 1 0.2374 0.4684
20 0 2 -0.8589 -0.2177
20 0 3 -1.2685 0.2732
20 0 4 0.3181 -0.0676
20 0 5 0.9608 0.2600
20 0 6 0.3193 0.0685
20 1 0 -0.6120 0.0818
20 1 1 -0.9532 0.7956
20 1 2 0.3077 0.8664
20 1 3 -0.0365 -0.8806
20 1 4 0.4617 -1.2474
20 1 5 0.4179 -0.1060
20 1 6 -0.1669 0.3880
20 2 0 1.1001 0.5205
20 2 1 0.2535 -0.2631
20 2 2 -1.4389 0.2611
20 2 3 -1.3789 0.0468
20 2 4 0.3286 0.0592
20 2 5 0.4366 0.7486
20 2 6 -0.0159 0.3139
20 3 0 0.1692 -0.0001
20 3 1 0.5665 1.5435
20 3 2 0.1994 0.9013
20 3 3 0.3321 -0.9210
20 3 4 0.7386 -0.7846
20 3 5 0.1490 0.0095
20 3 6 -0.1598 -0.2494
20 4 0 1.2915 -0.2379
20 4 1 0.1707 0.5239
20 4 2 -1.2481 0.2372
20 4 3 -0.9588 -0.0251
20 4 4 0.1469 0.3771
20 4 5 -0.1312 0.3357
20 4 6 0.0550 0.0762
20 5 0 0.8947 0.0305
20 5 1 0.4050 0.8473
20 5 2 0.0734 0.5017
20 5 3 0.1033 -0.4712
20 5 4 -0.0708 -0.3082
20 5 5 0.1144 0.0034
20 6 0 0.4902 0.0719
20 6 1 0.2150 0.1700
20 6 2 -0.4152 0.3096
20 6 3 -0.4751 0.4178
20 6 4 0.2429 -0.2623
20 6 5 0.0069 -0.2966
20 7 0 -0.1381 0.0436
20 7 1 0.0304 0.2869
20 7 2 0.2888 0.5797
20 7 3 -0.2640 -0.1634
20 7 4 -0.3124 -0.2175
20 8 0 0.2841 0.0697
20 8 1 0.4641 -0.3063
20 8 2 -0.0213 -0.2080
20 8 3 -0.4058 0.0853
20 9 0 -0.3171 0.0099
20 9 1 -0.4080 0.1016
20 9 2 0.0262 0.4310
21 0 1 1.3792 -0.6077
21 0 2 0.0090 -0.8766
21 0 3 0.0602 0.7502
21 0 4 -0.1260 1.2727
21 0 5 -0.1847 0.1537
21 0 6 0.0876 -0.5221
21 1 0 -0.6184 -1.6470
21 1 1 -0.2727 0.0035
21 1 2 1.1101 0.0390
21 1 3 1.3032 -0.0902
21 1 4 -0.3140 0.0649
21 1 5 -0.7928 -0.6574
21 1 6 -0.1745 -0.2894
21 2 0 0.2856 -0.0487
21 2 1 -0.0143 -1.2802
21 2 2 -0.3021 -0.8443
21 2 3 -0.1152 0.9191
21 2 4 -0.8346 0.9271
21 2 5 -0.3615 -0.0531
21 2 6 0.1859 -0.1205
21 3 0 -1.3207 0.1779
21 3 1 -0.1762 -0.1685
21 3 2 1.3641 -0.3740
21 3 3 0.9618 0.1044
21 3 4 -0.2754 -0.2758
21 3 5 -0.0726 -0.6473
21 3 6 0.0740 -0.1437
21 4 0 -0.7561 0.0140
21 4 1 -0.6268 -1.1672
21 4 2 -0.1136 -0.4984
21 4 3 -0.2785 0.5768
21 4 4 -0.3249 0.2995
21 4 5 -0.0610 -0.0109
21 5 0 -0.8007 0.0045
21 5 1 -0.1173 -0.3519
21 5 2 0.6168 -0.3081
21 5 3 0.4203 -0.3306
21 5 4 -0.1309 0.0040
21 5 5 0.1157 0.1287
21 6 0 -0.2214 -0.0588
21 6 1 -0.2338 -0.3996
21 6 2 -0.3104 -0.4218
21 6 3 0.2867 0.2136
21 6 4 0.4171 0.1218
21 7 0 -0.2996 -0.0123
21 7 1 -0.3843 0.2392
21 7 2 0.1272 -0.1334
21 7 3 0.3815 -0.3299
21 7 4 -0.2304 0.2367
21 8 0 0.3524 -0.0169
21 8 1 0.2505 -0.1335
21 8 2 -0.1273 -0.5538
21 8 3 0.0098 0.0531
21 9 0 -0.0625 -0.1571
22 0 0 0.4844 2.0987
22 0 1 0.3749 0.3875
22 0 2 -0.9244 -0.1980
22 0 3 -1.3019 0.2464
22 0 4 0.2229 -0.0140
22 0 5 0.8852 0.3251
22 0 6 0.2842 0.1413
22 1 0 -0.2234 0.0394
22 1 1 -0.8510 0.9194
22 1 2 0.1455 0.8853
22 1 3 0.0562 -0.7779
22 1 4 0.6676 -1.1130
22 1 5 0.3627 -0.0784
22 1 6 -0.1567 0.3712
22 2 0 0.9863 0.5744
22 2 1 0.1971 0.0496
22 2 2 -1.2584 0.2412
22 2 3 -1.0323 -0.1636
22 2 4 0.3344 0.0776
22 2 5 0.4348 0.7964
22 3 0 0.3752 -0.0023
22 3 1 0.5652 1.2534
22 3 2 0.1540 0.5231
22 3 3 0.2289 -0.6986
22 3 4 0.7299 -0.4423
22 3 5 0.1542 0.1316
22 4 0 1.0437 -0.1752
22 4 1 0.0824 0.3329
22 4 2 -0.8193 0.3567
22 4 3 -0.3968 0.0950
22 4 4 0.1718 0.1978
22 4 5 -0.0354 0.2154
22 5 0 0.4915 0.0166
22 5 1 0.4180 0.6211
22 5 2 0.2715 0.2664
22 5 3 -0.0683 -0.2284
22 5 4 -0.1997 -0.0387
22 6 0 0.4557 0.0261
22 6 1 0.2395 -0.0938
22 6 2 -0.2055 0.3095
22 6 3 -0.2341 0.4444
22 6 4 0.1599 -0.2627
22 7 0 -0.2653 0.0417
22 7 1 0.0068 0.1953
22 7 2 0.2541 0.4863
22 7 3 -0.2638 -0.1240
22 8 0 0.1068 0.0704
22 8 1 0.3480 -0.2016
23 0 1 1.2516 -0.7342
23 0 2 -0.0418 -0.9229
23 0 3 -0.0052 0.6383
23 0 4 -0.1927 1.1359
23 0 5 -0.1686 0.1934
23 1 0 -0.6412 -1.5405
23 1 1 -0.2866 -0.1999
23 1 2 1.0468 0.0903
23 1 3 1.1682 0.0809
23 1 4 -0.2166 -0.0080
23 1 5 -0.6658 -0.6812
23 2 0 -0.0984 -0.0419
23 2 1 0.0491 -1.0915
23 2 2 -0.0844 -0.6355
23 2 3 -0.1452 0.7105
23 2 4 -0.8967 0.6982
23 2 5 -0.2741 -0.1024
23 3 0 -0.9817 0.0290
23 3 1 -0.0826 -0.2440
23 3 2 0.9450 -0.3425
23 3 3 0.5029 0.1698
23 3 4 -0.2843 -0.1904
23 3 5 -0.2125 -0.5404
23 4 0 -0.5125 0.0282
23 4 1 -0.5415 -0.8045
23 4 2 -0.1845 -0.2006
23 4 3 -0.1288 0.3126
23 4 4 -0.2421 0.0910
23 5 0 -0.6608 0.0099
23 5 1 -0.1252 -0.0487
23 5 2 0.2855 -0.3273
23 5 3 0.0856 -0.3363
23 5 4 -0.1136 0.0697
23 6 0 0.0581 -0.0344
23 6 1 -0.2087 -0.2958
23 6 2 -0.3266 -0.2929
23 6 3 0.2933 0.0933
23 7 0 -0.2236 0.0129
23 7 1 -0.3132 0.2429
23 7 2 0.0869 -0.1369
24 0 0 0.5053 1.8631
24 0 1 0.3496 0.2916
24 0 2 -0.8650 -0.2224
24 0 3 -1.1624 0.2114
24 0 4 0.0924 0.0430
24 1 0 0.0294 0.0342
24 1 1 -0.8259 0.8481
24 1 2 0.0124 0.7764
24 1 3 0.1208 -0.5919
24 1 4 0.6865 -0.8711
24 2 0 0.7107 0.6383
24 2 1 0.1304 0.2366
24 2 2 -0.9440 0.1155
24 2 3 -0.7281 -0.2923
24 2 4 0.2605 0.0819
24 3 0 0.3521 -0.0125
24 3 1 0.3492 0.8449
24 3 2 0.0483 0.2731
24 3 3 0.1773 -0.4259
24 3 4 0.6469 -0.2890
24 4 0 0.7146 -0.0644
24 4 1 0.0655 0.1341
24 4 2 -0.4002 0.2777
24 4 3 -0.0798 0.0509
24 4 4 0.1758 0.1219
24 5 0 0.1226 -0.0187
24 5 1 0.3131 0.3959
24 5 2 0.2907 0.1172
24 5 3 -0.0912 -0.0623
24 6 0 0.3858 -0.0076
24 6 1 0.2203 -0.2127
24 6 2 -0.0747 0.2596
25 0 1 1.0981 -0.6229
25 0 2 -0.0942 -0.7507
25 0 3 -0.0689 0.4591
25 0 4 -0.2186 0.8022
25 1 0 -0.4592 -1.3763
25 1 1 -0.1999 -0.2577
25 1 2 0.8214 0.1712
25 1 3 0.8867 0.1450
25 1 4 -0.0943 -0.0338
25 2 0 -0.1860 -0.0333
25 2 1 0.2220 -0.7502
25 2 2 0.0635 -0.4357
25 2 3 -0.1478 0.4459
25 2 4 -0.7628 0.4838
25 3 0 -0.5612 -0.1209
25 3 1 -0.0485 -0.1893
25 3 2 0.5236 -0.1610
25 3 3 0.2463 0.2307
25 4 0 -0.1694 0.0564
25 4 1 -0.2870 -0.4470
25 4 2 -0.1430 -0.0684
25 4 3 -0.1138 0.1109
25 5 0 -0.4677 -0.0183
25 5 1 -0.1378 0.1368
25 5 2 0.0658 -0.1976
26 0 0 0.2899 1.5370
26 0 1 0.1920 0.1818
26 0 2 -0.6174 -0.2243
26 0 3 -0.7940 0.1873
26 1 0 0.0777 0.0393
26 1 1 -0.7793 0.5615
26 1 2 -0.0275 0.5281
26 1 3 0.1189 -0.3473
26 2 0 0.3254 0.6259
26 2 1 0.0607 0.2214
26 2 2 -0.5697 -0.0341
26 2 3 -0.4440 -0.2998
26 3 0 0.1207 -0.0327
26 3 1 0.0516 0.4345
26 3 2 -0.0348 0.1443
26 4 0 0.3762 0.0450
26 4 1 0.0802 -0.0372
27 0 1 0.8599 -0.3014
27 0 2 -0.1457 -0.4209
27 1 0 -0.1248 -1.0921
27 1 1 -0.0648 -0.1791
27 1 2 0.4727 0.1892
27 2 0 -0.0613 -0.0159
27 2 1 0.3402 -0.3531
27 3 0 -0.1639 -0.1932
0 0 0 0.0 0.0
;
_shelx_fab_checksum              9089
_olex2_date_sample_data_collection 2024-11-04
_olex2_date_sample_submission    2024-11-04
_olex2_submission_original_sample_id rs041124_1_1
_olex2_submission_special_instructions 'No special instructions were received'
_oxdiff_exptl_absorpt_empirical_details 
;
Empirical correction (ABSPACK) includes:
- Absorption correction using spherical harmonics
- Frame scaling
- Detector area scaling
;
_oxdiff_exptl_absorpt_empirical_full_max 1.767
_oxdiff_exptl_absorpt_empirical_full_min 0.703
loop_
_twin_individual_id
_twin_individual_mass_fraction_refined
1 0.502(9)
2 0.498(9)

####################################################################### 
# 
# This file contains crystal structure data downloaded from the 
# Cambridge Structural Database (CSD) hosted by the Cambridge 
# Crystallographic Data Centre (CCDC).
# 
# Full information about CCDC data access policies and citation 
# guidelines are available at http://www.ccdc.cam.ac.uk/access/V1 
# 
# Audit and citation data items may have been added by the CCDC. 
# Please retain this information to preserve the provenance of 
# this file and to allow appropriate attribution of the data. 
# 
#######################################################################

data_rs151024_3_1_twin1_hklf4
_database_code_depnum_ccdc_archive 'CCDC 2496543'
loop_
_audit_author_name
_audit_author_address
'Nils Trapp'
;ETH Zurich
Switzerland
;
_audit_update_record             
;
2025-10-22 deposited with the CCDC.	2026-01-09 downloaded from the CCDC.
;
_audit_creation_date             2025-10-22
_audit_creation_method           
;
Olex2 1.5
(compiled 2025.07.13 svn.rb7424aed for OlexSys, GUI svn.r7314)
;
_shelx_SHELXL_version_number     2019/3
loop_
_audit_author_email
stefan.gruber@pharma.ethz.ch
_chemical_name_common            ?
_chemical_name_systematic        ?
_chemical_formula_moiety         
'2(C26 H36 La N4 O9), 2(C F3 O3 S), Cl, 7(H2 O), C6 H16 N'
_chemical_formula_sum            'C60 H102 Cl F6 La2 N9 O31 S2'
_chemical_formula_weight         1936.89
_chemical_absolute_configuration ad
_chemical_melting_point          ?
_chemical_oxdiff_formula         C30H41.5F4LaN4.5O15S
loop_
_atom_type_symbol
_atom_type_description
_atom_type_scat_dispersion_real
_atom_type_scat_dispersion_imag
_atom_type_scat_source
C C 0.0181 0.0091 'International Tables Vol C Tables 4.2.6.8 and 6.1.1.4'
H H 0.0000 0.0000 'International Tables Vol C Tables 4.2.6.8 and 6.1.1.4'
Cl Cl 0.3639 0.7018 'International Tables Vol C Tables 4.2.6.8 and 6.1.1.4'
F F 0.0727 0.0534 'International Tables Vol C Tables 4.2.6.8 and 6.1.1.4'
La La -1.4094 9.0376 'International Tables Vol C Tables 4.2.6.8 and 6.1.1.4'
N N 0.0311 0.0180 'International Tables Vol C Tables 4.2.6.8 and 6.1.1.4'
O O 0.0492 0.0322 'International Tables Vol C Tables 4.2.6.8 and 6.1.1.4'
S S 0.3331 0.5567 'International Tables Vol C Tables 4.2.6.8 and 6.1.1.4'

_shelx_space_group_comment       
;
The symmetry employed for this shelxl refinement is uniquely defined
by the following loop, which should always be used as a source of
symmetry information in preference to the above space-group names.
They are only intended as comments.
;
_space_group_crystal_system      monoclinic
_space_group_IT_number           4
_space_group_name_H-M_alt        'P 1 21 1'
_space_group_name_Hall           'P 2yb'
loop_
_space_group_symop_operation_xyz
'x, y, z'
'-x, y+1/2, -z'

_cell_length_a                   16.7514(3)
_cell_length_b                   10.1970(2)
_cell_length_c                   23.4460(5)
_cell_angle_alpha                90
_cell_angle_beta                 96.158(2)
_cell_angle_gamma                90
_cell_volume                     3981.80(14)
_cell_formula_units_Z            2
_cell_measurement_reflns_used    35629
_cell_measurement_temperature    100.0(1)
_cell_measurement_theta_max      73.0840
_cell_measurement_theta_min      3.7430
_shelx_estimated_absorpt_T_max   0.843
_shelx_estimated_absorpt_T_min   0.229
_exptl_absorpt_coefficient_mu    9.855
_exptl_absorpt_correction_T_max  1.000
_exptl_absorpt_correction_T_min  0.383
_exptl_absorpt_correction_type   gaussian
_exptl_absorpt_process_details   
;
CrysAlisPro 1.171.43.120a (Rigaku Oxford Diffraction, 2024)
Numerical absorption correction based on gaussian integration over
a multifaceted crystal model
Empirical absorption correction using spherical harmonics,
implemented in SCALE3 ABSPACK scaling algorithm.
;
_exptl_absorpt_special_details   ?
_exptl_crystal_colour            'clear colourless'
_exptl_crystal_colour_lustre     clear
_exptl_crystal_colour_primary    colourless
_exptl_crystal_density_diffrn    1.615
_exptl_crystal_density_meas      ?
_exptl_crystal_density_method    ?
_exptl_crystal_description       plank
_exptl_crystal_F_000             1980
loop_
_exptl_crystal_face_index_h
_exptl_crystal_face_index_k
_exptl_crystal_face_index_l
_exptl_crystal_face_perp_dist
2 0 1 0.0169
-1 -2 0 0.1007
0 6 -4 0.0996
11 0 -5 0.0143
6 0 -13 0.0113
-6 0 13 0.0160
0 0 -15 0.0046
-6 0 -12 0.0059
1 0 15 0.0107
3 -6 0 0.1004

_exptl_crystal_size_max          0.212
_exptl_crystal_size_mid          0.037
_exptl_crystal_size_min          0.018
loop_
_exptl_oxdiff_crystal_face_indexfrac_h
_exptl_oxdiff_crystal_face_indexfrac_k
_exptl_oxdiff_crystal_face_indexfrac_l
_exptl_oxdiff_crystal_face_x
_exptl_oxdiff_crystal_face_y
_exptl_oxdiff_crystal_face_z
2.0011 -0.0015 1.0010 0.1487 0.1232 -0.0626
-1.0027 -2.0006 0.0088 -0.1378 -0.1106 -0.2620
0.0060 6.4130 -3.7701 0.0817 0.2213 0.9718
10.6630 -0.0180 -4.5973 0.2273 0.9558 -0.1873
6.2962 -0.2638 -13.2432 -0.4761 0.8776 0.0101
-6.1332 -0.1048 13.3883 0.4749 -0.8756 -0.0687
-0.4667 -0.0673 -15.0797 -0.8820 0.4177 0.2260
-5.7383 0.0630 -12.0267 -0.9445 -0.0763 0.3243
0.5581 -0.1190 15.0578 0.8764 -0.4132 -0.2545
2.9824 -6.0017 -0.0078 -0.1404 0.1286 -0.9277

_exptl_transmission_factor_max   ?
_exptl_transmission_factor_min   ?
_diffrn_reflns_av_R_equivalents  ?
_diffrn_reflns_av_unetI/netI     0.0357
_diffrn_reflns_Laue_measured_fraction_full 1.000
_diffrn_reflns_Laue_measured_fraction_max 0.985
_diffrn_reflns_limit_h_max       20
_diffrn_reflns_limit_h_min       -20
_diffrn_reflns_limit_k_max       12
_diffrn_reflns_limit_k_min       -12
_diffrn_reflns_limit_l_max       29
_diffrn_reflns_limit_l_min       -28
_diffrn_reflns_number            18397
_diffrn_reflns_point_group_measured_fraction_full 0.983
_diffrn_reflns_point_group_measured_fraction_max 0.950
_diffrn_reflns_theta_full        67.684
_diffrn_reflns_theta_max         73.585
_diffrn_reflns_theta_min         2.653
_diffrn_ambient_environment      N~2~
_diffrn_ambient_temperature      100.0(1)
_diffrn_detector                 'Hybrid Pixel Array Detector'
_diffrn_detector_area_resol_mean 10.0000
_diffrn_detector_type            'HyPix-Arc 150'
_diffrn_measured_fraction_theta_full 1.000
_diffrn_measured_fraction_theta_max 0.985
_diffrn_measurement_details      
;
List of Runs (angles in degrees, time in seconds):

  # Type    Start    End  Width  t~exp~   \w     \q     \k     \f   Frames
#--------------------------------------------------------------------------
  1  \w     26.00  53.00   0.50    0.05    --   14.00  65.00-142.49   54
  2  \w     21.00  48.00   0.50    0.05    --   10.00  67.00  -9.11   54
  3  \w     30.00  56.00   0.50    0.05    --   18.00  63.00  38.15   52
  4  \w     30.00  56.00   0.50    0.05    --   18.00  63.00  74.86   52
  5  \w     30.00  56.00   0.50    0.05    --   18.00  63.00 178.29   52
  6  \w     53.00  84.00   0.50    0.05    --   38.00  55.00  42.37   62
  7  \w     30.00  56.00   0.50    0.05    --   18.00  63.00  56.79   52
  8  \w     41.00  72.00   0.50    0.05    --   26.00  55.00 118.60   62
  9  \w     53.00  84.00   0.50    0.05    --   38.00  55.00 146.78   62
 10  \w     57.00  88.00   0.50    0.05    --   42.00  54.00  87.26   62
 11  \w     61.00  92.00   0.50    0.05    --   46.00  54.00  19.18   62
 12  \w     45.00  76.00   0.50    0.05    --   30.00  55.00   6.12   62
 13  \w     30.00  56.00   0.50    0.05    --   18.00  63.00 -55.47   52
 14  \w     30.00  56.00   0.50    0.05    --   18.00  63.00 -94.51   52
 15  \w     41.00  72.00   0.50    0.05    --   26.00  54.00  28.55   62
 16  \w     57.00  88.00   0.50    0.05    --   42.00  54.00  25.87   62
 17  \w     53.00  84.00   0.50    0.05    --   38.00  54.00  48.80   62
 18  \w     58.00  88.00   0.50    0.05    --   42.00  52.00  50.39   60
 19  \w     57.00  88.00   0.50    0.05    --   42.00  53.00  72.51   62
 20  \w     37.00  68.00   0.50    0.05    --   22.00  54.00 100.95   62
 21  \w     41.00  72.00   0.50    0.05    --   26.00  54.00 115.25   62
 22  \w     50.00  80.00   0.50    0.05    --   34.00  52.00 109.38   60
 23  \w     89.00 120.00   0.50    0.15    --   75.17  57.00 147.32   62
 24  \w     91.00 117.00   0.50    0.15    --   75.17  22.00 147.44   52
 25  \w     83.00 112.00   0.50    0.05    --   70.39  19.00 130.67   58
 26  \w     85.00 112.00   0.50    0.05    --   70.39  20.00  29.26   54
 27  \w     93.00 121.00   0.50    0.15    --   75.17  32.00-129.94   56
 28  \w     76.00 111.00   0.50    0.05    --   70.39  16.00-171.79   70
 29  \w     35.00  84.00   0.50    0.15    --   75.96 -95.00-180.00   98
 30  \w     24.00  72.00   0.50    0.05    --   64.81 -95.00 -90.00   96
 31  \w     24.00  72.00   0.50    0.05    --   64.81 -95.00 -60.00   96
 32  \w     35.00  84.00   0.50    0.15    --   75.96 -95.00  60.00   98
 33  \w     31.00 100.00   0.50    0.15    --   75.96-125.00  60.00  138
 34  \w     31.00 100.00   0.50    0.15    --   75.96-125.00  60.00  138
 35  \w     31.00 100.00   0.50    0.15    --   75.96-125.00 150.00  138
 36  \w    -83.00 -53.00   0.50    0.05    --  -38.00 -55.00   3.85   60
 37  \w    -83.00 -53.00   0.50    0.05    --  -38.00 -55.00  13.94   60
 38  \w    -83.00 -53.00   0.50    0.05    --  -38.00 -55.00 -15.77   60
 39  \w    -87.00 -57.00   0.50    0.05    --  -42.00 -55.00 -33.22   60
 40  \w    -91.00 -61.00   0.50    0.05    --  -46.00 -55.00 -64.74   60
 41  \w    -96.00 -65.00   0.50    0.05    --  -50.00 -54.00 -59.20   62
 42  \w    -92.00 -61.00   0.50    0.05    --  -46.00 -53.00 -57.46   62
 43  \w    -92.00 -61.00   0.50    0.05    --  -46.00 -52.00  17.42   62
 44  \w    -96.00 -65.00   0.50    0.05    --  -50.00 -52.00  54.88   62
 45  \w    -68.00 -37.00   0.50    0.05    --  -22.00 -52.00  20.16   62
 46  \w    -96.00 -65.00   0.50    0.05    --  -50.00 -52.00 -54.12   62
 47  \w    -80.00 -50.00   0.50    0.05    --  -34.00 -51.00 -75.08   60
 48  \w    -96.00 -65.00   0.50    0.05    --  -50.00 -53.00-102.79   62
 49  \w    -88.00 -57.00   0.50    0.05    --  -42.00 -53.00-166.91   62
 50  \w    -98.00 -54.00   0.50    0.05    --  -66.00 -11.00-171.37   88
 51  \w   -112.00 -86.00   0.50    0.05    --  -70.00 -67.00-123.16   52
 52  \w   -116.00 -90.00   0.50    0.15    --  -75.17 -68.00-130.65   52
 53  \w   -116.00 -90.00   0.50    0.15    --  -75.17 -68.00 -30.96   52
 54  \w   -118.00 -87.00   0.50    0.15    --  -75.17 -64.00  -1.62   62
 55  \w   -113.00 -83.00   0.50    0.05    --  -70.00 -64.00 -47.30   60
 56  \w   -116.00 -90.00   0.50    0.15    --  -75.17 -68.00  36.20   52
 57  \w   -116.00 -90.00   0.50    0.15    --  -75.17 -68.00  75.35   52
 58  \w   -117.00 -86.00   0.50    0.15    --  -74.00 -63.00  74.66   62
 59  \w   -113.00 -82.00   0.50    0.05    --  -70.00 -63.00  67.73   62
 60  \w   -117.00 -86.00   0.50    0.15    --  -75.17 -67.00  53.36   62
 61  \w   -118.00 -87.00   0.50    0.15    --  -75.17 -63.00  42.40   62
 62  \w   -113.00 -82.00   0.50    0.05    --  -70.00 -63.00  69.37   62
 63  \w   -113.00 -82.00   0.50    0.05    --  -70.00 -63.00  64.61   62
 64  \w   -113.00 -82.00   0.50    0.05    --  -70.00 -63.00  34.81   62
 65  \w   -113.00 -82.00   0.50    0.05    --  -70.00 -62.00  24.37   62
 66  \w   -113.00 -82.00   0.50    0.05    --  -70.00 -63.00 -10.17   62
 67  \w   -113.00 -82.00   0.50    0.05    --  -70.00 -63.00 -41.44   62
 68  \w   -113.00 -82.00   0.50    0.05    --  -70.00 -62.00 -36.32   62
 69  \w   -119.00 -88.00   0.50    0.15    --  -75.17 -62.00 -47.19   62
 70  \w   -113.00 -82.00   0.50    0.05    --  -70.00 -62.00  16.38   62
 71  \w   -117.00 -86.00   0.50    0.15    --  -74.00 -62.00  32.84   62
 72  \w   -115.00 -83.00   0.50    0.05    --  -71.07 -62.00  10.95   64
 73  \w   -113.00 -82.00   0.50    0.05    --  -70.00 -62.00   4.26   62
 74  \w   -117.00 -86.00   0.50    0.15    --  -74.00 -62.00-155.10   62
 75  \w   -114.00 -83.00   0.50    0.05    --  -70.00 -61.00   8.01   62
 76  \w   -115.00 -84.00   0.50    0.05    --  -71.07 -61.00  13.89   62
 77  \w   -115.00 -84.00   0.50    0.05    --  -71.07 -61.00 -15.10   62
 78  \w   -115.00 -84.00   0.50    0.05    --  -71.07 -60.00 -20.92   62
 79  \w   -115.00 -84.00   0.50    0.05    --  -71.07 -60.00 -26.61   62
 80  \w   -115.00 -84.00   0.50    0.05    --  -71.07 -60.00 -31.84   62
 81  \w   -116.00 -85.00   0.50    0.05    --  -71.07 -57.00  -7.69   62
 82  \w   -115.00 -84.00   0.50    0.05    --  -71.07 -60.00  -0.17   62
 83  \w   -110.00 -80.00   0.50    0.05    --  -66.00 -59.00  11.04   60
 84  \w    -99.00 -69.00   0.50    0.05    --  -54.00 -55.00 -52.16   60
 85  \w   -121.00 -90.00   0.50    0.15    --  -75.17 -54.00 -11.41   62
 86  \w    -99.00 -69.00   0.50    0.05    --  -54.00 -55.00  33.68   60
 87  \w   -100.00 -70.00   0.50    0.05    --  -54.00 -51.00   4.20   60
 88  \w   -121.00 -90.00   0.50    0.15    --  -75.17 -55.00  49.33   62
 89  \w   -115.00 -84.00   0.50    0.05    --  -70.00 -57.00  78.12   62
 90  \w   -114.00 -83.00   0.50    0.05    --  -70.00 -61.00 176.57   62
 91  \w   -105.00 -74.00   0.50    0.05    --  -58.00 -49.00 176.30   62
 92  \w   -117.00 -86.00   0.50    0.05    --  -71.07 -52.00  67.02   62
 93  \w   -117.00 -90.00   0.50    0.15    --  -75.17 -21.00  91.71   54
 94  \w   -115.00 -87.00   0.50    0.05    --  -71.07 -25.00 -14.44   56
 95  \w   -117.00 -89.00   0.50    0.15    --  -75.17 -20.00-114.42   56
 96  \w   -117.00 -89.00   0.50    0.15    --  -75.17 -20.00-130.27   56
 97  \w   -103.00 -70.00   0.50    0.05    --  -62.00 -17.00-120.00   66
 98  \w   -113.00 -82.00   0.50    0.05    --  -66.00 -50.00-127.10   62
 99  \w   -117.00 -91.00   0.50    0.15    --  -75.17 -22.00 -18.17   52
100  \w   -112.00 -82.00   0.50    0.05    --  -71.07 -18.00  88.97   60
101  \w   -112.00 -82.00   0.50    0.05    --  -71.07 -18.00 142.91   60
102  \w   -109.00 -76.00   0.50    0.05    --  -70.00 -15.00 107.06   66
103  \w    -66.00 -34.00   0.50    0.05    --  -71.07  78.00-144.23   64
104  \w    -64.00 -32.00   0.50    0.05    --  -71.07  75.00-130.16   64
105  \w    -65.00 -33.00   0.50    0.05    --  -71.07  76.00-122.32   64
106  \w    -64.00 -32.00   0.50    0.05    --  -71.07  75.00 -21.09   64
107  \w    -57.00 -30.00   0.50    0.05    --  -71.07  68.00  24.97   54
108  \w    -57.00 -30.00   0.50    0.05    --  -71.07  68.00 133.15   54
109  \w    -62.00 -31.00   0.50    0.05    --  -71.07  72.00 139.50   62
110  \w    -62.00 -31.00   0.50    0.05    --  -71.07  71.00  60.24   62
111  \w    -57.00 -30.00   0.50    0.05    --  -71.07  68.00 -44.40   54
112  \w    -35.00  -8.00   0.50    0.05    --  -54.00  52.00-111.61   54
113  \w    -57.00 -30.00   0.50    0.05    --  -71.07  68.00 -60.67   54
114  \w    -69.00 -34.00   0.50    0.05    --  -71.07  82.00  11.89   70
115  \w    -90.00 -20.00   0.50    0.05    --  -64.31 125.00  90.00  140
116  \w    -95.00 -25.00   0.50    0.05    --  -69.39 125.00  60.00  140
117  \w   -100.00 -30.00   0.50    0.15    --  -75.17 124.00  27.56  140
118  \w    -98.00 -30.00   0.50    0.15    --  -75.17 120.00  14.32  136
119  \w    -93.00 -32.00   0.50    0.15    --  -75.17 112.00 -13.83  122
120  \w    -93.00 -32.00   0.50    0.15    --  -75.17 112.00 -13.83  122
121  \w    -27.00  -1.00   0.50    0.05    --  -10.00 111.00-173.39   52
122  \w    -94.00 -32.00   0.50    0.15    --  -75.17 114.00-141.48  124
123  \w    -95.00 -25.00   0.50    0.05    --  -69.39 125.00 -90.00  140
124  \w    -75.00 -32.00   0.50    0.05    --  -71.07  91.00 151.80   86
125  \w    -74.00 -20.00   0.50    0.05    --  -62.00 102.00 154.53  108
;
_diffrn_measurement_device       'four-circle diffractometer'
_diffrn_measurement_device_type  'XtaLAB Synergy R, HyPix-Arc 150'
_diffrn_measurement_method       '\w scans'
_diffrn_orient_matrix_type       
'CrysAlisPro convention (1999,Acta A55,543-557)'
_diffrn_orient_matrix_UB_11      0.0459155000
_diffrn_orient_matrix_UB_12      0.0461295000
_diffrn_orient_matrix_UB_13      0.0568637000
_diffrn_orient_matrix_UB_21      0.0766667000
_diffrn_orient_matrix_UB_22      0.0167149000
_diffrn_orient_matrix_UB_23      -0.0301483000
_diffrn_orient_matrix_UB_31      -0.0237417000
_diffrn_orient_matrix_UB_32      0.1427990000
_diffrn_orient_matrix_UB_33      -0.0148914000
_diffrn_radiation_monochromator  mirror
_diffrn_radiation_probe          x-ray
_diffrn_radiation_type           'Cu K\a'
_diffrn_radiation_wavelength     1.54184
_diffrn_source                   'Rotating-anode X-ray tube'
_diffrn_source_type              'PhotonJet R (Cu) X-ray Source'
_reflns_Friedel_coverage         0.821
_reflns_Friedel_fraction_full    0.963
_reflns_Friedel_fraction_max     0.910
_reflns_number_gt                17778
_reflns_number_total             18397
_reflns_special_details          
;
 _reflns_Friedel_fraction is defined as the number of unique
 Friedel pairs measured divided by the number that would be
 possible theoretically, ignoring centric projections and
 systematic absences. Completness statistics refer to single and
 composite reflections containing twin component 1 only.
;
_reflns_threshold_expression     'I > 2\s(I)'
_computing_cell_refinement       'CrysAlisPro 1.171.43.120a (Rigaku OD, 2024)'
_computing_data_collection       
'CrysAlisPro system (CCD 43.137a 64-bit (release 10-09-2024))'
_computing_data_reduction        'CrysAlisPro 1.171.43.120a (Rigaku OD, 2024)'
_computing_molecular_graphics    'Olex2 1.5 (Dolomanov et al., 2009)'
_computing_publication_material  'Olex2 1.5 (Dolomanov et al., 2009)'
_computing_structure_refinement  'SHELXL 2019/3 (Sheldrick, 2015)'
_computing_structure_solution    'SHELXT  (Sheldrick, 2015)'
_refine_diff_density_max         0.888
_refine_diff_density_min         -0.925
_refine_diff_density_rms         0.082
_refine_ls_abs_structure_details 
;
 Classical Flack method preferred over Parsons because s.u. lower.
;
_refine_ls_abs_structure_Flack   0.018(4)
_refine_ls_extinction_coef       .
_refine_ls_extinction_method     none
_refine_ls_goodness_of_fit_ref   1.069
_refine_ls_hydrogen_treatment    mixed
_refine_ls_matrix_type           full
_refine_ls_number_parameters     1061
_refine_ls_number_reflns         18397
_refine_ls_number_restraints     30
_refine_ls_R_factor_all          0.0494
_refine_ls_R_factor_gt           0.0470
_refine_ls_restrained_S_all      1.068
_refine_ls_shift/su_max          0.001
_refine_ls_shift/su_mean         0.000
_refine_ls_structure_factor_coef Fsqd
_refine_ls_weighting_details     
'w=1/[\s^2^(Fo^2^)+(0.0637P)^2^+13.8785P] where P=(Fo^2^+2Fc^2^)/3'
_refine_ls_weighting_scheme      calc
_refine_ls_wR_factor_gt          0.1198
_refine_ls_wR_factor_ref         0.1222
_refine_special_details          
'Twinned specimen, hklf5 data used for final refinement.'
_olex2_refinement_description    
;
1. Twinned data refinement
 Scales: 0.6974(12)
 0.3026(12)
2. Fixed Uiso
 At 1.2 times of:
  All C(H) groups, All C(H,H) groups, All N(H) groups
 At 1.5 times of:
  All C(H,H,H) groups, All O(H,H) groups
3. Restrained distances
 O1E-H1EB = O1E-H1EA = O2E-H2EB = O2E-H2EA = O3E-H3EA = O3E-H3EB = O6E-H6EA =
 O6E-H6EB = O9B-H9BA = O9B-H9BB = O9A-H9AB = O9A-H9AA = O7E-H7EB = O7E-H7EA =
 O4E-H4EB = O4E-H4EA = O5E-H5EB = O5E-H5EA
 0.93 with sigma of 0.02
 H6EB-H6EA = H9BA-H9BB = H3EA-H3EB = H5EA-H5EB = H4EA-H4EB = H1EB-H1EA = H2EA-
 H2EB = H7EB-H7EA = H9AA-H9AB
 1.44 with sigma of 0.02
 H1EA-H2EB
 -2.4 with sigma of 0.02
 N1C-H1C
 0.93 with sigma of 0.02
4.a Secondary CH2 refined with riding coordinates:
 C4B(H4BA,H4BB), C11A(H11C,H11D), C4A(H4AA,H4AB), C19B(H19A,H19B), C19A(H19C,
 H19D), C1B(H1BA,H1BB), C6B(H6BA,H6BB), C3A(H3AA,H3AB), C6A(H6AA,H6AB),
 C8B(H8BA,H8BB), C3B(H3BA,H3BB), C44C(H44A,H44B), C2B(H2BA,H2BB), C18A(H18C,
 H18D), C7B(H7BA,H7BB), C10A(H10C,H10D), C9B(H9BC,H9BD), C10B(H10A,H10B),
 C2A(H2AA,H2AB), C1A(H1AA,H1AB), C5B(H5BA,H5BB), C8A(H8AA,H8AB), C9A(H9AC,H9AD),
  C20B(H20A,H20B), C11B(H11A,H11B), C5A(H5AA,H5AB), C18B(H18A,H18B), C42C(H42A,
 H42B), C20A(H20C,H20D), C40C(H40A,H40B), C7A(H7AA,H7AB)
4.b Aromatic/amide H refined with riding coordinates:
 C24A(H24A), C22A(H22A), C13B(H13B), C15B(H15B), C22B(H22B), C13A(H13A),
 C15A(H15A), C14A(H14A), C24B(H24B), C14B(H14B), C23A(H23A), C23B(H23B)
4.c Idealised Me refined as rotating group:
 C45C(H45A,H45B,H45C), C41C(H41A,H41B,H41C), C43C(H43A,H43B,H43C)
;
_atom_sites_solution_hydrogens   mixed
_atom_sites_solution_primary     dual
_atom_sites_solution_secondary   ?
loop_
_atom_site_label
_atom_site_type_symbol
_atom_site_fract_x
_atom_site_fract_y
_atom_site_fract_z
_atom_site_U_iso_or_equiv
_atom_site_adp_type
_atom_site_occupancy
_atom_site_site_symmetry_order
_atom_site_calc_flag
_atom_site_refinement_flags_posn
_atom_site_refinement_flags_adp
_atom_site_refinement_flags_occupancy
_atom_site_disorder_assembly
_atom_site_disorder_group
La1B La 0.23861(3) 0.34635(5) 0.76745(2) 0.01777(13) Uani 1 1 d . . . . .
La1A La 0.21328(3) 0.32164(5) 0.20461(2) 0.01952(14) Uani 1 1 d . . . . .
S1D S 0.16886(16) 0.6812(3) 0.48903(11) 0.0263(6) Uani 1 1 d . . . . .
S2D S 0.63140(18) 0.2909(3) -0.01072(12) 0.0319(6) Uani 1 1 d . . . . .
Cl1E Cl 0.9604(2) 0.3000(4) 0.97140(14) 0.0494(9) Uani 1 1 d . . . . .
O2B O 0.0743(4) 0.3549(9) 0.7703(3) 0.0267(16) Uani 1 1 d . . . . .
O2E O 0.7822(5) 0.2804(8) 0.1603(4) 0.0346(19) Uani 1 1 d D . . . .
H2EA H 0.797(7) 0.326(13) 0.194(3) 0.052 Uiso 1 1 d D U . . .
H2EB H 0.812(6) 0.321(13) 0.135(3) 0.052 Uiso 1 1 d D U . . .
O4A O 0.1046(5) 0.2394(8) 0.1088(3) 0.0270(17) Uani 1 1 d . . . . .
O4B O 0.3761(5) 0.4693(8) 0.8172(3) 0.0273(17) Uani 1 1 d . . . . .
O9B O 0.2025(5) 0.5168(8) 0.8370(3) 0.0281(17) Uani 1 1 d D . . . .
H9BA H 0.205(8) 0.608(3) 0.839(5) 0.042 Uiso 1 1 d D U . . .
H9BB H 0.193(9) 0.495(11) 0.874(3) 0.042 Uiso 1 1 d D U . . .
F6D F 0.4997(6) 0.4046(9) 0.0143(4) 0.054(2) Uani 1 1 d . . . . .
O6D O 0.5956(5) 0.2942(10) -0.0691(4) 0.041(2) Uani 1 1 d . . . . .
F3D F 0.0339(5) 0.6488(9) 0.4235(3) 0.050(2) Uani 1 1 d . . . . .
O4E O 0.4422(5) 0.4563(8) 0.4352(4) 0.0306(18) Uani 1 1 d D . . . .
H4EA H 0.407(7) 0.442(13) 0.462(4) 0.046 Uiso 1 1 d D U . . .
H4EB H 0.429(8) 0.392(10) 0.408(4) 0.046 Uiso 1 1 d D U . . .
O6A O 0.4092(5) 0.2681(8) 0.3554(3) 0.0314(18) Uani 1 1 d . . . . .
F4D F 0.5640(5) 0.3063(9) 0.0856(3) 0.051(2) Uani 1 1 d . . . . .
O2A O 0.2605(5) 0.5809(8) 0.2337(4) 0.0328(18) Uani 1 1 d . . . . .
O7A O 0.1690(5) 0.0903(7) 0.2006(3) 0.0231(16) Uani 1 1 d . . . . .
O9A O 0.1551(5) 0.4934(8) 0.1381(3) 0.0263(17) Uani 1 1 d D . . . .
H9AA H 0.161(8) 0.584(3) 0.138(5) 0.039 Uiso 1 1 d D U . . .
H9AB H 0.132(8) 0.477(10) 0.102(3) 0.039 Uiso 1 1 d D U . . .
O1B O 0.1691(5) 0.2605(8) 0.8654(3) 0.0255(16) Uani 1 1 d . . . . .
F1D F 0.0409(5) 0.8305(10) 0.4708(4) 0.056(2) Uani 1 1 d . . . . .
O6E O 0.2081(6) 0.4951(9) 0.9548(4) 0.040(2) Uani 1 1 d D . . . .
H6EA H 0.159(4) 0.523(13) 0.964(7) 0.059 Uiso 1 1 d D U . . .
H6EB H 0.241(6) 0.567(9) 0.965(7) 0.059 Uiso 1 1 d D U . . .
F2D F 0.0215(4) 0.6479(9) 0.5139(3) 0.048(2) Uani 1 1 d . . . . .
O3B O 0.2701(5) 0.6076(8) 0.7396(3) 0.0271(17) Uani 1 1 d . . . . .
O5B O 0.1992(4) 0.1135(7) 0.7720(3) 0.0220(15) Uani 1 1 d . . . . .
O2D O 0.1765(5) 0.5403(8) 0.4910(3) 0.0312(18) Uani 1 1 d . . . . .
F5D F 0.4979(5) 0.1950(9) 0.0190(3) 0.048(2) Uani 1 1 d . . . . .
O8B O 0.3866(5) 0.3207(10) 0.6130(3) 0.038(2) Uani 1 1 d . . . . .
N4A N 0.1834(5) 0.1936(9) 0.3034(4) 0.0211(19) Uani 1 1 d . . . . .
O3E O 0.8309(7) 0.2564(9) 0.8678(4) 0.045(2) Uani 1 1 d D . . . .
H3EA H 0.835(8) 0.304(14) 0.835(4) 0.067 Uiso 1 1 d D U . . .
H3EB H 0.874(6) 0.285(15) 0.892(5) 0.067 Uiso 1 1 d D U . . .
O7B O 0.3192(4) 0.3867(7) 0.6852(3) 0.0235(16) Uani 1 1 d . . . . .
O7E O 0.0830(6) 0.5014(10) 0.0254(4) 0.045(2) Uani 1 1 d D . . . .
H7EA H 0.048(7) 0.439(11) 0.010(7) 0.067 Uiso 1 1 d D U . . .
H7EB H 0.050(7) 0.568(10) 0.036(7) 0.067 Uiso 1 1 d D U . . .
N1C N 0.5794(6) 0.3698(9) 0.4980(4) 0.025(2) Uani 1 1 d D . . . .
H1C H 0.535(5) 0.386(12) 0.471(4) 0.030 Uiso 1 1 d D U . . .
N3A N 0.3392(5) 0.1476(9) 0.2179(4) 0.0234(19) Uani 1 1 d . . . . .
N3B N 0.3626(5) 0.1808(9) 0.7478(4) 0.0230(19) Uani 1 1 d . . . . .
O6BB O 0.1806(5) -0.0900(8) 0.7372(3) 0.0322(18) Uani 1 1 d . . . . .
O3A O 0.0498(4) 0.3375(9) 0.2082(3) 0.0299(16) Uani 1 1 d . . . . .
N2A N 0.2737(6) 0.1884(11) 0.1078(4) 0.030(2) Uani 1 1 d . . . . .
O1A O 0.3328(5) 0.4400(8) 0.1517(4) 0.036(2) Uani 1 1 d . . . . .
O5A O 0.3240(4) 0.3509(8) 0.2845(3) 0.0275(15) Uani 1 1 d . . . . .
N1B N 0.1394(6) 0.4779(9) 0.6736(4) 0.0234(19) Uani 1 1 d . . . . .
C4B C 0.3798(7) 0.6090(12) 0.8117(6) 0.032(3) Uani 1 1 d . . . . .
H4BA H 0.435687 0.639297 0.821879 0.038 Uiso 1 1 calc R U . . .
H4BB H 0.345466 0.650787 0.838344 0.038 Uiso 1 1 calc R U . . .
C11A C 0.1888(9) 0.3976(11) 0.3563(5) 0.034(3) Uani 1 1 d . . . . .
H11C H 0.161932 0.430989 0.389026 0.041 Uiso 1 1 calc R U . . .
H11D H 0.245926 0.424411 0.362237 0.041 Uiso 1 1 calc R U . . .
O4D O 0.6772(6) 0.4068(9) 0.0082(4) 0.042(2) Uani 1 1 d . . . . .
C26A C 0.3718(6) 0.2644(11) 0.3066(5) 0.022(2) Uani 1 1 d . . . . .
O5D O 0.6670(6) 0.1675(10) 0.0079(5) 0.052(3) Uani 1 1 d . . . . .
O3D O 0.2000(5) 0.7431(9) 0.4410(4) 0.038(2) Uani 1 1 d . . . . .
O5E O 0.3309(6) 0.4294(11) 0.5108(4) 0.049(3) Uani 1 1 d D . . . .
H5EA H 0.344(8) 0.402(17) 0.548(3) 0.073 Uiso 1 1 d D U . . .
H5EB H 0.277(3) 0.449(18) 0.509(6) 0.073 Uiso 1 1 d D U . . .
N4B N 0.1767(6) 0.2194(9) 0.6699(4) 0.0219(18) Uani 1 1 d . . . . .
C24A C 0.4424(7) 0.0544(11) 0.2847(5) 0.027(2) Uani 1 1 d . . . . .
H24A H 0.473061 0.057032 0.321188 0.032 Uiso 1 1 calc R U . . .
C25A C 0.3859(6) 0.1485(11) 0.2691(5) 0.023(2) Uani 1 1 d . . . . .
N1A N 0.1502(6) 0.4558(10) 0.3019(4) 0.029(2) Uani 1 1 d . . . . .
O1E O 0.8369(6) 0.3703(10) 0.0582(4) 0.043(2) Uani 1 1 d D . . . .
H1EA H 0.788(3) 0.372(14) 0.035(3) 0.064 Uiso 1 1 d D U . . .
H1EB H 0.863(7) 0.302(11) 0.041(6) 0.064 Uiso 1 1 d D U . . .
C4A C 0.0269(7) 0.2090(14) 0.1236(5) 0.035(3) Uani 1 1 d . . . . .
H4AA H 0.029238 0.128942 0.147648 0.042 Uiso 1 1 calc R U . . .
H4AB H -0.009797 0.191990 0.088425 0.042 Uiso 1 1 calc R U . . .
C19B C 0.4151(7) 0.2833(12) 0.8738(5) 0.029(3) Uani 1 1 d . . . . .
H19A H 0.452362 0.260437 0.845310 0.035 Uiso 1 1 calc R U . . .
H19B H 0.439613 0.253826 0.911951 0.035 Uiso 1 1 calc R U . . .
O1D O 0.1879(5) 0.7458(9) 0.5435(4) 0.040(2) Uani 1 1 d . . . . .
C17A C 0.1729(6) 0.0067(11) 0.2405(4) 0.021(2) Uani 1 1 d . . . . .
N2B N 0.3379(6) 0.2137(9) 0.8593(4) 0.025(2) Uani 1 1 d . . . . .
C22A C 0.4086(7) -0.0455(11) 0.1935(5) 0.026(2) Uani 1 1 d . . . . .
H22A H 0.416637 -0.111093 0.165864 0.031 Uiso 1 1 calc R U . . .
C45C C 0.6104(8) 0.3183(16) 0.6040(5) 0.042(3) Uani 1 1 d . . . . .
H45A H 0.626759 0.229512 0.594241 0.063 Uiso 1 1 calc R U . . .
H45B H 0.585634 0.315837 0.640037 0.063 Uiso 1 1 calc R U . . .
H45C H 0.657580 0.375613 0.608522 0.063 Uiso 1 1 calc R U . . .
C19A C 0.2134(8) 0.1814(13) 0.0568(5) 0.035(3) Uani 1 1 d . . . . .
H19C H 0.231838 0.117470 0.029268 0.042 Uiso 1 1 calc R U . . .
H19D H 0.209521 0.268203 0.037860 0.042 Uiso 1 1 calc R U . . .
C1B C 0.1520(7) 0.6207(11) 0.6750(5) 0.028(3) Uani 1 1 d . . . . .
H1BA H 0.124319 0.658936 0.706366 0.034 Uiso 1 1 calc R U . . .
H1BB H 0.127858 0.659304 0.638396 0.034 Uiso 1 1 calc R U . . .
C21A C 0.3508(7) 0.0514(11) 0.1812(5) 0.025(2) Uani 1 1 d . . . . .
C6B C 0.2107(7) 0.1615(11) 0.9001(4) 0.028(2) Uani 1 1 d . . . . .
H6BA H 0.207479 0.076466 0.879679 0.034 Uiso 1 1 calc R U . . .
H6BB H 0.186094 0.151114 0.936426 0.034 Uiso 1 1 calc R U . . .
C13B C 0.1536(7) 0.2068(12) 0.5679(5) 0.029(3) Uani 1 1 d . . . . .
H13B H 0.144894 0.250670 0.532069 0.034 Uiso 1 1 calc R U . . .
C2D C 0.5444(8) 0.2995(12) 0.0291(5) 0.032(3) Uani 1 1 d . . . . .
C3A C -0.0035(6) 0.3204(15) 0.1556(5) 0.036(3) Uani 1 1 d . . . . .
H3AA H -0.004561 0.401221 0.132123 0.043 Uiso 1 1 calc R U . . .
H3AB H -0.058795 0.301975 0.164662 0.043 Uiso 1 1 calc R U . . .
C16A C 0.1780(7) 0.0617(11) 0.3004(5) 0.022(2) Uani 1 1 d . . . . .
C6A C 0.3369(10) 0.4050(15) 0.0932(6) 0.044(4) Uani 1 1 d . . . . .
H6AA H 0.383735 0.447372 0.078543 0.053 Uiso 1 1 calc R U . . .
H6AB H 0.287626 0.433788 0.069384 0.053 Uiso 1 1 calc R U . . .
C8B C 0.0436(7) 0.3399(15) 0.8249(4) 0.034(3) Uani 1 1 d . . . . .
H8BA H -0.014941 0.322939 0.819353 0.041 Uiso 1 1 calc R U . . .
H8BB H 0.053041 0.420938 0.847935 0.041 Uiso 1 1 calc R U . . .
C3B C 0.3521(7) 0.6478(12) 0.7519(5) 0.031(3) Uani 1 1 d . . . . .
H3BA H 0.356455 0.744045 0.747497 0.037 Uiso 1 1 calc R U . . .
H3BB H 0.385600 0.605119 0.724964 0.037 Uiso 1 1 calc R U . . .
C12A C 0.1834(8) 0.2505(11) 0.3545(5) 0.028(2) Uani 1 1 d . . . . .
C44C C 0.5505(7) 0.3704(11) 0.5567(5) 0.028(2) Uani 1 1 d . . . . .
H44A H 0.500961 0.317103 0.555319 0.034 Uiso 1 1 calc R U . . .
H44B H 0.536407 0.461432 0.566281 0.034 Uiso 1 1 calc R U . . .
C2B C 0.2392(7) 0.6554(11) 0.6840(5) 0.028(2) Uani 1 1 d . . . . .
H2BA H 0.268181 0.614272 0.653982 0.034 Uiso 1 1 calc R U . . .
H2BB H 0.246160 0.751617 0.682038 0.034 Uiso 1 1 calc R U . . .
C15B C 0.1672(7) 0.0100(12) 0.6230(5) 0.028(2) Uani 1 1 d . . . . .
H15B H 0.167445 -0.082871 0.625993 0.033 Uiso 1 1 calc R U . . .
C18A C 0.1316(8) 0.1415(12) 0.0714(5) 0.035(3) Uani 1 1 d . . . . .
H18C H 0.093828 0.135035 0.035988 0.041 Uiso 1 1 calc R U . . .
H18D H 0.134385 0.054951 0.090591 0.041 Uiso 1 1 calc R U . . .
C7B C 0.0860(7) 0.2275(13) 0.8550(5) 0.031(3) Uani 1 1 d . . . . .
H7BA H 0.063857 0.210323 0.891758 0.037 Uiso 1 1 calc R U . . .
H7BB H 0.079064 0.147582 0.831015 0.037 Uiso 1 1 calc R U . . .
C10A C 0.1668(9) 0.5980(12) 0.3020(6) 0.037(3) Uani 1 1 d . . . . .
H10C H 0.157798 0.634866 0.339847 0.044 Uiso 1 1 calc R U . . .
H10D H 0.128660 0.641016 0.272635 0.044 Uiso 1 1 calc R U . . .
C9B C 0.0313(7) 0.4583(13) 0.7381(5) 0.034(3) Uani 1 1 d . . . . .
H9BC H 0.046987 0.544743 0.755001 0.040 Uiso 1 1 calc R U . . .
H9BD H -0.027255 0.446993 0.738882 0.040 Uiso 1 1 calc R U . . .
C10B C 0.0526(7) 0.4505(12) 0.6771(5) 0.028(2) Uani 1 1 d . . . . .
H10A H 0.039534 0.361821 0.661615 0.033 Uiso 1 1 calc R U . . .
H10B H 0.019828 0.514653 0.653111 0.033 Uiso 1 1 calc R U . . .
C16B C 0.1772(7) 0.0878(11) 0.6710(4) 0.023(2) Uani 1 1 d . . . . .
C17B C 0.3631(6) 0.3073(12) 0.6611(4) 0.024(2) Uani 1 1 d . . . . .
C2A C 0.0226(8) 0.4453(14) 0.2400(6) 0.039(3) Uani 1 1 d . . . . .
H2AA H -0.036400 0.440738 0.240405 0.047 Uiso 1 1 calc R U . . .
H2AB H 0.035962 0.529230 0.222086 0.047 Uiso 1 1 calc R U . . .
C41C C 0.6027(8) 0.2218(15) 0.4156(5) 0.040(3) Uani 1 1 d . . . . .
H41A H 0.552305 0.251139 0.394277 0.060 Uiso 1 1 calc R U . . .
H41B H 0.612628 0.130093 0.406063 0.060 Uiso 1 1 calc R U . . .
H41C H 0.646998 0.276429 0.405191 0.060 Uiso 1 1 calc R U . . .
C1A C 0.0634(8) 0.4374(13) 0.3001(5) 0.035(3) Uani 1 1 d . . . . .
H1AA H 0.041001 0.505590 0.323906 0.042 Uiso 1 1 calc R U . . .
H1AB H 0.052361 0.350803 0.316636 0.042 Uiso 1 1 calc R U . . .
C1D C 0.0602(8) 0.7032(13) 0.4736(5) 0.036(3) Uani 1 1 d . . . . .
C22B C 0.4399(7) -0.0132(11) 0.7668(5) 0.031(2) Uani 1 1 d . . . . .
H22B H 0.458461 -0.080737 0.792849 0.037 Uiso 1 1 calc R U . . .
C5B C 0.2970(7) 0.2036(12) 0.9125(4) 0.031(3) Uani 1 1 d . . . . .
H5BA H 0.299195 0.289774 0.932078 0.037 Uiso 1 1 calc R U . . .
H5BB H 0.326004 0.139410 0.938861 0.037 Uiso 1 1 calc R U . . .
C13A C 0.1790(8) 0.1790(13) 0.4042(5) 0.036(3) Uani 1 1 d . . . . .
H13A H 0.179721 0.222649 0.440043 0.043 Uiso 1 1 calc R U . . .
C8A C 0.3376(9) 0.6154(14) 0.2184(7) 0.047(4) Uani 1 1 d . . . . .
H8AA H 0.379530 0.568213 0.243402 0.056 Uiso 1 1 calc R U . . .
H8AB H 0.346420 0.710738 0.224004 0.056 Uiso 1 1 calc R U . . .
C26B C 0.1872(7) 0.0313(11) 0.7316(4) 0.024(2) Uani 1 1 d . . . . .
C15A C 0.1739(7) -0.0151(12) 0.3480(5) 0.027(2) Uani 1 1 d . . . . .
H15A H 0.171373 -0.107869 0.344426 0.032 Uiso 1 1 calc R U . . .
C9A C 0.2505(8) 0.6283(12) 0.2900(5) 0.037(3) Uani 1 1 d . . . . .
H9AC H 0.259953 0.724110 0.292055 0.044 Uiso 1 1 calc R U . . .
H9AD H 0.289461 0.585080 0.318769 0.044 Uiso 1 1 calc R U . . .
C20B C 0.3566(7) 0.0784(11) 0.8412(5) 0.028(2) Uani 1 1 d . . . . .
H20A H 0.307581 0.023692 0.839320 0.034 Uiso 1 1 calc R U . . .
H20B H 0.397549 0.038918 0.869644 0.034 Uiso 1 1 calc R U . . .
C14A C 0.1735(8) 0.0438(13) 0.4016(5) 0.034(3) Uani 1 1 d . . . . .
H14A H 0.169497 -0.007043 0.435090 0.041 Uiso 1 1 calc R U . . .
C11B C 0.1597(7) 0.4247(11) 0.6179(5) 0.025(2) Uani 1 1 d . . . . .
H11A H 0.118790 0.453903 0.586899 0.030 Uiso 1 1 calc R U . . .
H11B H 0.212304 0.459959 0.609744 0.030 Uiso 1 1 calc R U . . .
C21B C 0.3877(7) 0.0813(11) 0.7829(5) 0.026(2) Uani 1 1 d . . . . .
C24B C 0.4404(7) 0.0933(12) 0.6764(5) 0.031(3) Uani 1 1 d . . . . .
H24B H 0.457835 0.099621 0.639195 0.038 Uiso 1 1 calc R U . . .
C5A C 0.3447(8) 0.2584(14) 0.0910(6) 0.037(3) Uani 1 1 d . . . . .
H5AA H 0.353545 0.232118 0.051497 0.044 Uiso 1 1 calc R U . . .
H5AB H 0.392535 0.231299 0.116817 0.044 Uiso 1 1 calc R U . . .
C18B C 0.4041(8) 0.4294(13) 0.8746(5) 0.031(3) Uani 1 1 d . . . . .
H18A H 0.364487 0.453608 0.901234 0.038 Uiso 1 1 calc R U . . .
H18B H 0.455716 0.473090 0.887548 0.038 Uiso 1 1 calc R U . . .
C42C C 0.6496(8) 0.4592(13) 0.4929(6) 0.035(3) Uani 1 1 d . . . . .
H42A H 0.665470 0.452776 0.453572 0.042 Uiso 1 1 calc R U . . .
H42B H 0.695543 0.429167 0.519831 0.042 Uiso 1 1 calc R U . . .
C14B C 0.1568(7) 0.0717(12) 0.5696(5) 0.032(3) Uani 1 1 d . . . . .
H14B H 0.152050 0.021860 0.535167 0.038 Uiso 1 1 calc R U . . .
C23A C 0.4538(7) -0.0453(11) 0.2456(5) 0.031(3) Uani 1 1 d . . . . .
H23A H 0.492389 -0.112171 0.255130 0.037 Uiso 1 1 calc R U . . .
C12B C 0.1631(7) 0.2795(12) 0.6186(5) 0.027(2) Uani 1 1 d . . . . .
C43C C 0.6322(8) 0.6010(12) 0.5056(6) 0.040(3) Uani 1 1 d . . . . .
H43A H 0.581799 0.627495 0.483526 0.060 Uiso 1 1 calc R U . . .
H43B H 0.676088 0.656164 0.494927 0.060 Uiso 1 1 calc R U . . .
H43C H 0.627383 0.611203 0.546687 0.060 Uiso 1 1 calc R U . . .
C20A C 0.2978(8) 0.0525(12) 0.1248(5) 0.031(3) Uani 1 1 d . . . . .
H20C H 0.327079 0.012648 0.094590 0.037 Uiso 1 1 calc R U . . .
H20D H 0.249205 -0.000845 0.128313 0.037 Uiso 1 1 calc R U . . .
C25B C 0.3893(6) 0.1873(11) 0.6959(5) 0.022(2) Uani 1 1 d . . . . .
C23B C 0.4650(7) -0.0091(13) 0.7126(6) 0.035(3) Uani 1 1 d . . . . .
H23B H 0.498823 -0.075966 0.700328 0.041 Uiso 1 1 calc R U . . .
C40C C 0.5966(8) 0.2337(12) 0.4789(5) 0.032(3) Uani 1 1 d . . . . .
H40A H 0.553461 0.174728 0.489294 0.039 Uiso 1 1 calc R U . . .
H40B H 0.647665 0.203593 0.500021 0.039 Uiso 1 1 calc R U . . .
C7A C 0.3433(9) 0.5807(13) 0.1577(7) 0.045(4) Uani 1 1 d . . . . .
H7AA H 0.301176 0.627052 0.132532 0.055 Uiso 1 1 calc R U . . .
H7AB H 0.396352 0.606847 0.146493 0.055 Uiso 1 1 calc R U . . .
O8A O 0.1696(5) -0.1158(7) 0.2350(3) 0.0282(17) Uani 1 1 d . . . . .

loop_
_atom_site_aniso_label
_atom_site_aniso_U_11
_atom_site_aniso_U_22
_atom_site_aniso_U_33
_atom_site_aniso_U_23
_atom_site_aniso_U_13
_atom_site_aniso_U_12
La1B 0.0197(3) 0.0183(3) 0.0154(2) -0.0003(2) 0.0022(2) -0.0003(2)
La1A 0.0216(3) 0.0189(3) 0.0178(2) 0.0006(2) 0.0012(2) -0.0005(2)
S1D 0.0277(13) 0.0290(14) 0.0213(12) 0.0011(10) -0.0006(10) -0.0008(10)
S2D 0.0317(15) 0.0317(15) 0.0318(14) -0.0008(11) 0.0015(11) 0.0018(12)
Cl1E 0.0525(19) 0.054(2) 0.0399(16) -0.0062(15) -0.0024(14) -0.0003(16)
O2B 0.026(3) 0.034(4) 0.021(3) 0.004(3) 0.006(3) 0.002(3)
O2E 0.046(5) 0.027(4) 0.031(4) 0.001(3) 0.007(4) -0.005(4)
O4A 0.032(4) 0.025(4) 0.023(4) 0.002(3) -0.002(3) 0.000(3)
O4B 0.029(4) 0.021(4) 0.031(4) -0.002(3) 0.002(3) 0.000(3)
O9B 0.039(5) 0.025(4) 0.022(4) -0.004(3) 0.008(3) -0.003(4)
F6D 0.054(5) 0.058(5) 0.054(5) 0.016(4) 0.022(4) 0.028(4)
O6D 0.039(5) 0.052(6) 0.030(4) -0.004(4) 0.004(4) -0.004(4)
F3D 0.038(4) 0.073(6) 0.036(4) -0.011(4) -0.009(3) -0.002(4)
O4E 0.029(4) 0.031(5) 0.031(4) -0.004(4) 0.003(3) 0.001(3)
O6A 0.031(4) 0.032(4) 0.029(4) -0.006(3) -0.007(3) 0.001(3)
F4D 0.076(5) 0.055(5) 0.022(3) 0.003(3) 0.006(3) -0.011(5)
O2A 0.032(4) 0.026(4) 0.037(5) 0.000(4) -0.010(4) -0.002(4)
O7A 0.036(4) 0.016(4) 0.017(3) 0.000(3) 0.000(3) -0.001(3)
O9A 0.031(4) 0.021(4) 0.025(4) 0.003(3) -0.005(3) 0.003(3)
O1B 0.031(4) 0.024(4) 0.023(4) 0.000(3) 0.007(3) -0.006(3)
F1D 0.047(4) 0.045(5) 0.074(5) 0.005(5) 0.000(4) 0.016(4)
O6E 0.045(5) 0.042(5) 0.032(5) -0.011(4) 0.010(4) -0.010(4)
F2D 0.035(4) 0.063(6) 0.046(5) 0.008(4) 0.011(3) -0.003(4)
O3B 0.023(4) 0.026(4) 0.032(4) 0.001(3) 0.002(3) 0.001(3)
O5B 0.029(4) 0.020(4) 0.017(3) -0.001(3) 0.003(3) -0.005(3)
O2D 0.039(5) 0.028(4) 0.026(4) 0.003(3) 0.002(3) 0.003(3)
F5D 0.045(5) 0.060(6) 0.041(4) -0.003(4) 0.009(4) -0.015(4)
O8B 0.039(4) 0.052(6) 0.025(4) 0.008(4) 0.016(3) 0.010(4)
N4A 0.022(5) 0.023(5) 0.019(4) 0.000(3) 0.001(3) 0.000(4)
O3E 0.073(7) 0.029(5) 0.030(5) 0.002(4) -0.004(4) -0.007(4)
O7B 0.024(4) 0.027(4) 0.020(4) 0.000(3) 0.007(3) 0.004(3)
O7E 0.055(6) 0.042(6) 0.037(5) 0.004(4) 0.003(5) 0.007(5)
N1C 0.025(5) 0.024(5) 0.026(5) -0.001(4) 0.002(4) -0.002(4)
N3A 0.025(5) 0.024(5) 0.022(4) 0.003(4) 0.004(4) -0.005(4)
N3B 0.019(4) 0.022(5) 0.027(5) 0.003(4) 0.000(3) -0.003(3)
O6BB 0.048(5) 0.019(4) 0.030(4) 0.000(3) 0.005(4) 0.000(3)
O3A 0.029(4) 0.035(4) 0.025(3) 0.001(4) -0.002(3) 0.005(4)
N2A 0.032(5) 0.040(6) 0.018(4) 0.007(4) 0.006(4) 0.010(4)
O1A 0.038(5) 0.030(5) 0.042(5) 0.011(4) 0.012(4) 0.001(4)
O5A 0.030(4) 0.022(4) 0.029(4) 0.003(3) -0.003(3) -0.002(3)
N1B 0.026(5) 0.028(5) 0.017(4) -0.001(4) 0.004(4) 0.002(4)
C4B 0.028(6) 0.022(6) 0.045(7) -0.005(5) -0.001(5) -0.005(5)
C11A 0.058(9) 0.021(6) 0.023(6) -0.004(4) 0.000(6) 0.011(5)
O4D 0.038(5) 0.040(5) 0.045(5) -0.001(4) -0.003(4) -0.010(4)
C26A 0.021(5) 0.020(5) 0.026(5) 0.003(4) 0.001(4) -0.003(4)
O5D 0.044(6) 0.035(5) 0.075(7) 0.003(5) 0.001(5) 0.014(4)
O3D 0.039(5) 0.044(5) 0.031(4) 0.008(4) 0.005(4) -0.006(4)
O5E 0.050(6) 0.053(6) 0.045(6) 0.023(5) 0.021(5) 0.024(5)
N4B 0.023(5) 0.025(5) 0.019(4) 0.000(3) 0.006(4) 0.000(4)
C24A 0.024(6) 0.027(6) 0.030(6) 0.006(5) 0.002(4) -0.003(4)
C25A 0.021(5) 0.025(6) 0.024(5) 0.004(4) 0.006(4) -0.001(4)
N1A 0.041(6) 0.024(5) 0.022(5) -0.001(4) -0.001(4) 0.005(4)
O1E 0.041(5) 0.052(6) 0.035(5) -0.002(4) 0.002(4) 0.003(4)
C4A 0.024(6) 0.050(8) 0.028(6) 0.011(5) -0.011(5) -0.012(5)
C19B 0.026(6) 0.032(7) 0.027(6) 0.000(5) -0.007(5) 0.000(5)
O1D 0.039(5) 0.047(6) 0.031(5) -0.008(4) 0.000(4) -0.003(4)
C17A 0.018(5) 0.025(6) 0.019(5) -0.001(4) -0.001(4) 0.001(4)
N2B 0.025(5) 0.026(5) 0.022(4) -0.001(4) -0.003(4) 0.000(4)
C22A 0.030(6) 0.024(6) 0.025(5) 0.004(4) 0.008(5) 0.003(4)
C45C 0.048(7) 0.056(8) 0.023(5) 0.002(6) 0.007(5) 0.009(7)
C19A 0.047(8) 0.039(7) 0.019(5) -0.001(5) -0.001(5) 0.008(5)
C1B 0.035(7) 0.022(6) 0.028(6) 0.002(5) 0.007(5) 0.006(5)
C21A 0.028(6) 0.027(6) 0.021(5) 0.002(4) 0.005(5) 0.005(5)
C6B 0.041(7) 0.028(6) 0.014(5) 0.008(4) 0.000(5) -0.004(5)
C13B 0.030(6) 0.040(7) 0.015(5) -0.006(5) -0.002(4) 0.002(5)
C2D 0.044(7) 0.030(6) 0.022(5) 0.001(5) 0.001(5) -0.001(5)
C3A 0.025(5) 0.048(8) 0.034(6) 0.007(6) -0.003(4) 0.000(6)
C16A 0.022(5) 0.020(5) 0.021(5) 0.001(4) -0.003(4) 0.000(4)
C6A 0.048(9) 0.046(8) 0.040(8) 0.016(6) 0.016(7) 0.002(7)
C8B 0.030(5) 0.047(7) 0.026(5) -0.003(6) 0.009(4) 0.000(6)
C3B 0.025(6) 0.026(6) 0.043(7) 0.000(5) 0.006(5) -0.002(5)
C12A 0.039(7) 0.028(6) 0.016(5) -0.004(4) 0.004(5) 0.005(5)
C44C 0.031(6) 0.029(6) 0.027(5) 0.001(4) 0.008(4) 0.004(5)
C2B 0.037(6) 0.018(5) 0.029(6) 0.006(4) 0.004(5) 0.003(5)
C15B 0.031(6) 0.029(6) 0.023(5) -0.005(4) 0.000(5) -0.001(5)
C18A 0.046(7) 0.033(7) 0.021(5) -0.005(5) -0.015(5) 0.006(5)
C7B 0.030(6) 0.040(7) 0.024(6) 0.000(5) 0.010(5) -0.006(5)
C10A 0.054(9) 0.025(7) 0.030(7) -0.002(5) 0.001(6) 0.015(6)
C9B 0.028(6) 0.039(7) 0.035(7) 0.007(5) 0.011(5) 0.007(5)
C10B 0.022(6) 0.032(6) 0.028(6) 0.004(5) 0.001(5) 0.006(5)
C16B 0.025(6) 0.027(6) 0.017(5) -0.002(4) -0.001(4) 0.000(4)
C17B 0.017(5) 0.031(6) 0.025(5) 0.000(4) 0.003(4) -0.001(4)
C2A 0.037(7) 0.042(8) 0.040(7) -0.003(6) 0.007(6) 0.010(6)
C41C 0.030(6) 0.056(9) 0.033(7) -0.011(6) 0.002(5) 0.012(6)
C1A 0.045(8) 0.032(7) 0.030(6) 0.002(5) 0.016(5) 0.018(6)
C1D 0.039(7) 0.038(7) 0.029(6) 0.004(5) 0.002(5) 0.006(5)
C22B 0.032(6) 0.022(6) 0.037(6) 0.001(5) -0.004(5) 0.004(4)
C5B 0.041(7) 0.037(7) 0.013(5) 0.001(4) -0.002(5) -0.005(5)
C13A 0.052(8) 0.036(7) 0.021(6) -0.001(5) 0.006(5) 0.005(6)
C8A 0.041(8) 0.029(7) 0.068(10) 0.007(7) -0.004(7) -0.009(6)
C26B 0.021(5) 0.031(6) 0.019(5) 0.001(4) 0.005(4) 0.004(5)
C15A 0.024(6) 0.032(6) 0.025(5) 0.006(4) 0.003(4) 0.001(5)
C9A 0.056(8) 0.016(6) 0.034(6) -0.002(5) -0.020(6) 0.004(5)
C20B 0.034(6) 0.023(6) 0.026(6) 0.004(4) -0.004(5) 0.004(5)
C14A 0.042(7) 0.036(7) 0.026(6) 0.013(5) 0.006(5) 0.007(5)
C11B 0.029(6) 0.031(6) 0.015(5) -0.002(4) 0.003(4) 0.001(5)
C21B 0.023(6) 0.026(6) 0.028(6) -0.002(4) -0.005(5) 0.003(4)
C24B 0.024(6) 0.036(7) 0.034(6) -0.013(5) 0.004(5) -0.002(5)
C5A 0.034(7) 0.046(8) 0.034(7) 0.014(6) 0.016(6) 0.011(6)
C18B 0.034(7) 0.036(7) 0.024(6) -0.008(5) 0.000(5) 0.001(5)
C42C 0.031(7) 0.038(7) 0.036(7) 0.004(5) 0.002(5) -0.003(5)
C14B 0.039(7) 0.035(7) 0.021(5) -0.006(5) 0.001(5) 0.000(5)
C23A 0.028(6) 0.024(6) 0.041(7) 0.006(5) 0.005(5) 0.008(5)
C12B 0.026(6) 0.036(6) 0.020(5) 0.001(4) 0.004(4) -0.004(5)
C43C 0.035(7) 0.030(7) 0.053(8) 0.008(6) -0.001(6) -0.005(5)
C20A 0.041(7) 0.030(6) 0.020(5) -0.005(4) 0.001(5) 0.008(5)
C25B 0.017(5) 0.025(6) 0.024(5) -0.004(4) 0.000(4) -0.003(4)
C23B 0.028(6) 0.034(7) 0.041(7) -0.010(5) 0.006(5) 0.008(5)
C40C 0.030(6) 0.032(7) 0.035(6) -0.006(5) 0.004(5) 0.001(5)
C7A 0.038(8) 0.032(7) 0.068(10) 0.018(7) 0.013(7) -0.010(6)
O8A 0.040(4) 0.021(4) 0.022(4) 0.001(3) -0.007(3) 0.001(3)

_geom_special_details            
;
 All esds (except the esd in the dihedral angle between two l.s. planes)
 are estimated using the full covariance matrix.  The cell esds are taken
 into account individually in the estimation of esds in distances, angles
 and torsion angles; correlations between esds in cell parameters are only
 used when they are defined by crystal symmetry.  An approximate (isotropic)
 treatment of cell esds is used for estimating esds involving l.s. planes.
;
loop_
_geom_bond_atom_site_label_1
_geom_bond_atom_site_label_2
_geom_bond_distance
_geom_bond_site_symmetry_2
_geom_bond_publ_flag
La1B O2B 2.762(7) . ?
La1B O4B 2.769(8) . ?
La1B O9B 2.501(8) . ?
La1B O1B 2.822(7) . ?
La1B O3B 2.806(8) . ?
La1B O5B 2.470(7) . ?
La1B O7B 2.505(7) . ?
La1B N3B 2.753(9) . ?
La1B N1B 2.936(9) . ?
La1B N4B 2.735(9) . ?
La1B N2B 2.910(9) . ?
La1A O4A 2.861(8) . ?
La1A O2A 2.822(8) . ?
La1A O7A 2.471(7) . ?
La1A O9A 2.475(7) . ?
La1A N4A 2.752(9) . ?
La1A N3A 2.748(9) . ?
La1A O3A 2.753(7) . ?
La1A N2A 2.918(10) . ?
La1A O1A 2.746(8) . ?
La1A O5A 2.508(7) . ?
La1A N1A 2.952(10) . ?
S1D O2D 1.443(9) . ?
S1D O3D 1.437(9) . ?
S1D O1D 1.442(9) . ?
S1D C1D 1.831(13) . ?
S2D O6D 1.434(9) . ?
S2D O4D 1.452(9) . ?
S2D O5D 1.439(10) . ?
S2D C2D 1.815(13) . ?
O2B C8B 1.440(12) . ?
O2B C9B 1.442(14) . ?
O2E H2EA 0.93(3) . ?
O2E H2EB 0.92(3) . ?
O4A C4A 1.417(14) . ?
O4A C18A 1.433(14) . ?
O4B C4B 1.433(14) . ?
O4B C18B 1.435(14) . ?
O9B H9BA 0.93(3) . ?
O9B H9BB 0.93(3) . ?
F6D C2D 1.333(14) . ?
F3D C1D 1.331(15) . ?
O4E H4EA 0.92(3) . ?
O4E H4EB 0.93(3) . ?
O6A C26A 1.243(13) . ?
F4D C2D 1.331(13) . ?
O2A C8A 1.421(17) . ?
O2A C9A 1.433(15) . ?
O7A C17A 1.262(13) . ?
O9A H9AA 0.93(3) . ?
O9A H9AB 0.92(3) . ?
O1B C6B 1.430(13) . ?
O1B C7B 1.427(14) . ?
F1D C1D 1.338(16) . ?
O6E H6EA 0.92(3) . ?
O6E H6EB 0.92(3) . ?
F2D C1D 1.329(15) . ?
O3B C3B 1.431(14) . ?
O3B C2B 1.436(13) . ?
O5B C26B 1.264(13) . ?
F5D C2D 1.326(14) . ?
O8B C17B 1.240(12) . ?
N4A C16A 1.349(14) . ?
N4A C12A 1.332(14) . ?
O3E H3EA 0.93(3) . ?
O3E H3EB 0.92(3) . ?
O7B C17B 1.267(13) . ?
O7E H7EA 0.92(3) . ?
O7E H7EB 0.92(3) . ?
N1C H1C 0.93(3) . ?
N1C C44C 1.508(14) . ?
N1C C42C 1.501(15) . ?
N1C C40C 1.496(15) . ?
N3A C25A 1.360(14) . ?
N3A C21A 1.334(14) . ?
N3B C21B 1.345(14) . ?
N3B C25B 1.344(14) . ?
O6BB C26B 1.249(14) . ?
O3A C3A 1.454(12) . ?
O3A C2A 1.430(15) . ?
N2A C19A 1.481(15) . ?
N2A C5A 1.476(17) . ?
N2A C20A 1.486(15) . ?
O1A C6A 1.425(17) . ?
O1A C7A 1.450(16) . ?
O5A C26A 1.265(13) . ?
N1B C1B 1.472(15) . ?
N1B C10B 1.491(15) . ?
N1B C11B 1.485(13) . ?
C4B H4BA 0.9900 . ?
C4B H4BB 0.9900 . ?
C4B C3B 1.483(17) . ?
C11A H11C 0.9900 . ?
C11A H11D 0.9900 . ?
C11A N1A 1.490(15) . ?
C11A C12A 1.503(16) . ?
C26A C25A 1.508(15) . ?
O5E H5EA 0.92(3) . ?
O5E H5EB 0.92(3) . ?
N4B C16B 1.342(15) . ?
N4B C12B 1.347(14) . ?
C24A H24A 0.9500 . ?
C24A C25A 1.369(16) . ?
C24A C23A 1.396(17) . ?
N1A C10A 1.477(16) . ?
N1A C1A 1.462(17) . ?
O1E H1EA 0.94(3) . ?
O1E H1EB 0.93(3) . ?
C4A H4AA 0.9900 . ?
C4A H4AB 0.9900 . ?
C4A C3A 1.481(19) . ?
C19B H19A 0.9900 . ?
C19B H19B 0.9900 . ?
C19B N2B 1.482(14) . ?
C19B C18B 1.502(17) . ?
C17A C16A 1.507(15) . ?
C17A O8A 1.256(13) . ?
N2B C5B 1.492(14) . ?
N2B C20B 1.486(15) . ?
C22A H22A 0.9500 . ?
C22A C21A 1.392(15) . ?
C22A C23A 1.367(16) . ?
C45C H45A 0.9800 . ?
C45C H45B 0.9800 . ?
C45C H45C 0.9800 . ?
C45C C44C 1.510(16) . ?
C19A H19C 0.9900 . ?
C19A H19D 0.9900 . ?
C19A C18A 1.504(18) . ?
C1B H1BA 0.9900 . ?
C1B H1BB 0.9900 . ?
C1B C2B 1.497(17) . ?
C21A C20A 1.512(15) . ?
C6B H6BA 0.9900 . ?
C6B H6BB 0.9900 . ?
C6B C5B 1.507(17) . ?
C13B H13B 0.9500 . ?
C13B C14B 1.379(17) . ?
C13B C12B 1.394(15) . ?
C3A H3AA 0.9900 . ?
C3A H3AB 0.9900 . ?
C16A C15A 1.370(15) . ?
C6A H6AA 0.9900 . ?
C6A H6AB 0.9900 . ?
C6A C5A 1.502(18) . ?
C8B H8BA 0.9900 . ?
C8B H8BB 0.9900 . ?
C8B C7B 1.487(18) . ?
C3B H3BA 0.9900 . ?
C3B H3BB 0.9900 . ?
C12A C13A 1.383(16) . ?
C44C H44A 0.9900 . ?
C44C H44B 0.9900 . ?
C2B H2BA 0.9900 . ?
C2B H2BB 0.9900 . ?
C15B H15B 0.9500 . ?
C15B C16B 1.373(15) . ?
C15B C14B 1.395(16) . ?
C18A H18C 0.9900 . ?
C18A H18D 0.9900 . ?
C7B H7BA 0.9900 . ?
C7B H7BB 0.9900 . ?
C10A H10C 0.9900 . ?
C10A H10D 0.9900 . ?
C10A C9A 1.49(2) . ?
C9B H9BC 0.9900 . ?
C9B H9BD 0.9900 . ?
C9B C10B 1.513(16) . ?
C10B H10A 0.9900 . ?
C10B H10B 0.9900 . ?
C16B C26B 1.526(15) . ?
C17B C25B 1.509(15) . ?
C2A H2AA 0.9900 . ?
C2A H2AB 0.9900 . ?
C2A C1A 1.501(18) . ?
C41C H41A 0.9800 . ?
C41C H41B 0.9800 . ?
C41C H41C 0.9800 . ?
C41C C40C 1.504(17) . ?
C1A H1AA 0.9900 . ?
C1A H1AB 0.9900 . ?
C22B H22B 0.9500 . ?
C22B C21B 1.381(16) . ?
C22B C23B 1.382(18) . ?
C5B H5BA 0.9900 . ?
C5B H5BB 0.9900 . ?
C13A H13A 0.9500 . ?
C13A C14A 1.382(18) . ?
C8A H8AA 0.9900 . ?
C8A H8AB 0.9900 . ?
C8A C7A 1.48(2) . ?
C15A H15A 0.9500 . ?
C15A C14A 1.394(17) . ?
C9A H9AC 0.9900 . ?
C9A H9AD 0.9900 . ?
C20B H20A 0.9900 . ?
C20B H20B 0.9900 . ?
C20B C21B 1.514(16) . ?
C14A H14A 0.9500 . ?
C11B H11A 0.9900 . ?
C11B H11B 0.9900 . ?
C11B C12B 1.482(16) . ?
C24B H24B 0.9500 . ?
C24B C25B 1.395(16) . ?
C24B C23B 1.381(18) . ?
C5A H5AA 0.9900 . ?
C5A H5AB 0.9900 . ?
C18B H18A 0.9900 . ?
C18B H18B 0.9900 . ?
C42C H42A 0.9900 . ?
C42C H42B 0.9900 . ?
C42C C43C 1.510(19) . ?
C14B H14B 0.9500 . ?
C23A H23A 0.9500 . ?
C43C H43A 0.9800 . ?
C43C H43B 0.9800 . ?
C43C H43C 0.9800 . ?
C20A H20C 0.9900 . ?
C20A H20D 0.9900 . ?
C23B H23B 0.9500 . ?
C40C H40A 0.9900 . ?
C40C H40B 0.9900 . ?
C7A H7AA 0.9900 . ?
C7A H7AB 0.9900 . ?

loop_
_geom_angle_atom_site_label_1
_geom_angle_atom_site_label_2
_geom_angle_atom_site_label_3
_geom_angle
_geom_angle_site_symmetry_1
_geom_angle_site_symmetry_3
_geom_angle_publ_flag
O2B La1B O4B 139.6(2) . . ?
O2B La1B O1B 59.4(2) . . ?
O2B La1B O3B 100.9(2) . . ?
O2B La1B N1B 61.2(2) . . ?
O2B La1B N2B 119.3(2) . . ?
O4B La1B O1B 101.2(2) . . ?
O4B La1B O3B 60.0(2) . . ?
O4B La1B N1B 119.2(3) . . ?
O4B La1B N2B 61.0(2) . . ?
O9B La1B O2B 69.6(3) . . ?
O9B La1B O4B 70.1(3) . . ?
O9B La1B O1B 62.3(2) . . ?
O9B La1B O3B 63.7(2) . . ?
O9B La1B O7B 125.1(3) . . ?
O9B La1B N3B 140.8(3) . . ?
O9B La1B N1B 90.8(3) . . ?
O9B La1B N4B 141.1(3) . . ?
O9B La1B N2B 90.0(3) . . ?
O1B La1B N1B 120.1(2) . . ?
O1B La1B N2B 60.4(2) . . ?
O3B La1B O1B 126.0(2) . . ?
O3B La1B N1B 59.9(2) . . ?
O3B La1B N2B 120.4(2) . . ?
O5B La1B O2B 76.0(3) . . ?
O5B La1B O4B 129.1(2) . . ?
O5B La1B O9B 123.7(2) . . ?
O5B La1B O1B 62.0(2) . . ?
O5B La1B O3B 168.7(2) . . ?
O5B La1B O7B 111.1(2) . . ?
O5B La1B N3B 68.1(3) . . ?
O5B La1B N1B 109.8(3) . . ?
O5B La1B N4B 60.1(2) . . ?
O5B La1B N2B 69.8(3) . . ?
O7B La1B O2B 129.4(2) . . ?
O7B La1B O4B 75.9(2) . . ?
O7B La1B O1B 168.8(2) . . ?
O7B La1B O3B 62.3(2) . . ?
O7B La1B N3B 59.6(3) . . ?
O7B La1B N1B 69.9(2) . . ?
O7B La1B N4B 67.7(3) . . ?
O7B La1B N2B 109.5(3) . . ?
N3B La1B O2B 142.7(3) . . ?
N3B La1B O4B 74.9(2) . . ?
N3B La1B O1B 109.3(3) . . ?
N3B La1B O3B 112.3(2) . . ?
N3B La1B N1B 122.1(3) . . ?
N3B La1B N2B 57.1(3) . . ?
N4B La1B O2B 75.2(2) . . ?
N4B La1B O4B 142.3(3) . . ?
N4B La1B O1B 112.4(2) . . ?
N4B La1B O3B 108.6(2) . . ?
N4B La1B N3B 78.2(3) . . ?
N4B La1B N1B 57.0(3) . . ?
N4B La1B N2B 122.3(3) . . ?
N2B La1B N1B 179.2(3) . . ?
O4A La1A N2A 59.8(3) . . ?
O4A La1A N1A 119.5(3) . . ?
O2A La1A O4A 127.1(2) . . ?
O2A La1A N2A 120.8(3) . . ?
O2A La1A N1A 59.6(3) . . ?
O7A La1A O4A 61.8(2) . . ?
O7A La1A O2A 168.1(2) . . ?
O7A La1A O9A 123.7(2) . . ?
O7A La1A N4A 59.9(2) . . ?
O7A La1A N3A 67.1(3) . . ?
O7A La1A O3A 76.2(3) . . ?
O7A La1A N2A 69.7(3) . . ?
O7A La1A O1A 129.2(3) . . ?
O7A La1A O5A 109.7(3) . . ?
O7A La1A N1A 109.9(3) . . ?
O9A La1A O4A 62.5(2) . . ?
O9A La1A O2A 64.6(2) . . ?
O9A La1A N4A 140.5(3) . . ?
O9A La1A N3A 140.7(3) . . ?
O9A La1A O3A 69.7(3) . . ?
O9A La1A N2A 89.1(3) . . ?
O9A La1A O1A 70.2(3) . . ?
O9A La1A O5A 126.6(3) . . ?
O9A La1A N1A 90.6(3) . . ?
N4A La1A O4A 111.3(2) . . ?
N4A La1A O2A 108.2(3) . . ?
N4A La1A O3A 74.4(2) . . ?
N4A La1A N2A 122.9(3) . . ?
N4A La1A N1A 57.1(3) . . ?
N3A La1A O4A 108.4(2) . . ?
N3A La1A O2A 112.7(3) . . ?
N3A La1A N4A 78.7(3) . . ?
N3A La1A O3A 142.0(3) . . ?
N3A La1A N2A 57.4(3) . . ?
N3A La1A N1A 123.0(3) . . ?
O3A La1A O4A 59.3(2) . . ?
O3A La1A O2A 101.0(3) . . ?
O3A La1A N2A 118.7(3) . . ?
O3A La1A N1A 60.6(3) . . ?
N2A La1A N1A 179.3(3) . . ?
O1A La1A O4A 102.0(3) . . ?
O1A La1A O2A 59.9(3) . . ?
O1A La1A N4A 142.8(3) . . ?
O1A La1A N3A 75.4(3) . . ?
O1A La1A O3A 139.8(3) . . ?
O1A La1A N2A 61.5(3) . . ?
O1A La1A N1A 119.0(3) . . ?
O5A La1A O4A 168.1(2) . . ?
O5A La1A O2A 62.8(2) . . ?
O5A La1A N4A 67.3(3) . . ?
O5A La1A N3A 59.7(3) . . ?
O5A La1A O3A 128.9(2) . . ?
O5A La1A N2A 110.3(3) . . ?
O5A La1A O1A 76.6(3) . . ?
O5A La1A N1A 70.4(3) . . ?
O2D S1D C1D 102.2(6) . . ?
O3D S1D O2D 115.0(5) . . ?
O3D S1D O1D 115.4(6) . . ?
O3D S1D C1D 103.2(6) . . ?
O1D S1D O2D 114.6(5) . . ?
O1D S1D C1D 103.9(6) . . ?
O6D S2D O4D 115.2(6) . . ?
O6D S2D O5D 115.3(6) . . ?
O6D S2D C2D 102.3(5) . . ?
O4D S2D C2D 103.3(6) . . ?
O5D S2D O4D 115.5(6) . . ?
O5D S2D C2D 102.4(6) . . ?
C8B O2B La1B 118.1(6) . . ?
C8B O2B C9B 109.7(9) . . ?
C9B O2B La1B 117.0(6) . . ?
H2EA O2E H2EB 102(4) . . ?
C4A O4A La1A 113.3(6) . . ?
C4A O4A C18A 110.9(10) . . ?
C18A O4A La1A 118.0(6) . . ?
C4B O4B La1B 117.0(6) . . ?
C4B O4B C18B 110.7(9) . . ?
C18B O4B La1B 116.2(7) . . ?
La1B O9B H9BA 135(7) . . ?
La1B O9B H9BB 121(7) . . ?
H9BA O9B H9BB 102(4) . . ?
H4EA O4E H4EB 103(4) . . ?
C8A O2A La1A 114.2(8) . . ?
C8A O2A C9A 110.3(10) . . ?
C9A O2A La1A 118.8(7) . . ?
C17A O7A La1A 128.7(7) . . ?
La1A O9A H9AA 132(7) . . ?
La1A O9A H9AB 124(7) . . ?
H9AA O9A H9AB 103(4) . . ?
C6B O1B La1B 117.7(6) . . ?
C7B O1B La1B 114.5(6) . . ?
C7B O1B C6B 109.7(9) . . ?
H6EA O6E H6EB 103(4) . . ?
C3B O3B La1B 115.2(6) . . ?
C3B O3B C2B 109.3(9) . . ?
C2B O3B La1B 118.3(6) . . ?
C26B O5B La1B 128.8(7) . . ?
C16A N4A La1A 116.5(7) . . ?
C12A N4A La1A 124.6(7) . . ?
C12A N4A C16A 118.3(10) . . ?
H3EA O3E H3EB 103(5) . . ?
C17B O7B La1B 128.7(7) . . ?
H7EA O7E H7EB 104(5) . . ?
C44C N1C H1C 107(8) . . ?
C42C N1C H1C 114(8) . . ?
C42C N1C C44C 113.6(9) . . ?
C40C N1C H1C 98(8) . . ?
C40C N1C C44C 111.5(9) . . ?
C40C N1C C42C 111.3(9) . . ?
C25A N3A La1A 117.3(7) . . ?
C21A N3A La1A 124.4(7) . . ?
C21A N3A C25A 117.7(10) . . ?
C21B N3B La1B 123.6(7) . . ?
C25B N3B La1B 116.9(7) . . ?
C25B N3B C21B 118.6(10) . . ?
C3A O3A La1A 119.3(6) . . ?
C2A O3A La1A 115.8(7) . . ?
C2A O3A C3A 109.4(9) . . ?
C19A N2A La1A 112.8(7) . . ?
C19A N2A C20A 108.2(10) . . ?
C5A N2A La1A 109.8(8) . . ?
C5A N2A C19A 107.9(10) . . ?
C5A N2A C20A 108.6(9) . . ?
C20A N2A La1A 109.4(6) . . ?
C6A O1A La1A 115.9(8) . . ?
C6A O1A C7A 108.9(10) . . ?
C7A O1A La1A 118.5(8) . . ?
C26A O5A La1A 127.4(7) . . ?
C1B N1B La1B 111.5(7) . . ?
C1B N1B C10B 108.8(9) . . ?
C1B N1B C11B 109.6(9) . . ?
C10B N1B La1B 110.5(6) . . ?
C11B N1B La1B 109.1(6) . . ?
C11B N1B C10B 107.3(9) . . ?
O4B C4B H4BA 109.7 . . ?
O4B C4B H4BB 109.7 . . ?
O4B C4B C3B 109.8(10) . . ?
H4BA C4B H4BB 108.2 . . ?
C3B C4B H4BA 109.7 . . ?
C3B C4B H4BB 109.7 . . ?
H11C C11A H11D 108.1 . . ?
N1A C11A H11C 109.5 . . ?
N1A C11A H11D 109.5 . . ?
N1A C11A C12A 110.7(11) . . ?
C12A C11A H11C 109.5 . . ?
C12A C11A H11D 109.5 . . ?
O6A C26A O5A 126.2(11) . . ?
O6A C26A C25A 117.7(10) . . ?
O5A C26A C25A 116.1(9) . . ?
H5EA O5E H5EB 103(5) . . ?
C16B N4B La1B 117.1(7) . . ?
C16B N4B C12B 118.2(9) . . ?
C12B N4B La1B 123.0(7) . . ?
C25A C24A H24A 120.9 . . ?
C25A C24A C23A 118.3(11) . . ?
C23A C24A H24A 120.9 . . ?
N3A C25A C26A 114.1(9) . . ?
N3A C25A C24A 123.2(11) . . ?
C24A C25A C26A 122.7(10) . . ?
C11A N1A La1A 108.6(7) . . ?
C10A N1A La1A 111.9(7) . . ?
C10A N1A C11A 109.0(10) . . ?
C1A N1A La1A 110.8(7) . . ?
C1A N1A C11A 108.3(10) . . ?
C1A N1A C10A 108.2(10) . . ?
H1EA O1E H1EB 101(4) . . ?
O4A C4A H4AA 109.8 . . ?
O4A C4A H4AB 109.8 . . ?
O4A C4A C3A 109.4(10) . . ?
H4AA C4A H4AB 108.3 . . ?
C3A C4A H4AA 109.8 . . ?
C3A C4A H4AB 109.8 . . ?
H19A C19B H19B 107.9 . . ?
N2B C19B H19A 109.2 . . ?
N2B C19B H19B 109.2 . . ?
N2B C19B C18B 112.0(10) . . ?
C18B C19B H19A 109.2 . . ?
C18B C19B H19B 109.2 . . ?
O7A C17A C16A 115.7(10) . . ?
O8A C17A O7A 126.6(10) . . ?
O8A C17A C16A 117.6(9) . . ?
C19B N2B La1B 111.3(6) . . ?
C19B N2B C5B 107.9(9) . . ?
C19B N2B C20B 107.8(9) . . ?
C5B N2B La1B 112.0(7) . . ?
C20B N2B La1B 110.0(6) . . ?
C20B N2B C5B 107.8(9) . . ?
C21A C22A H22A 120.3 . . ?
C23A C22A H22A 120.3 . . ?
C23A C22A C21A 119.3(11) . . ?
H45A C45C H45B 109.5 . . ?
H45A C45C H45C 109.5 . . ?
H45B C45C H45C 109.5 . . ?
C44C C45C H45A 109.5 . . ?
C44C C45C H45B 109.5 . . ?
C44C C45C H45C 109.5 . . ?
N2A C19A H19C 109.0 . . ?
N2A C19A H19D 109.0 . . ?
N2A C19A C18A 112.9(9) . . ?
H19C C19A H19D 107.8 . . ?
C18A C19A H19C 109.0 . . ?
C18A C19A H19D 109.0 . . ?
N1B C1B H1BA 109.2 . . ?
N1B C1B H1BB 109.2 . . ?
N1B C1B C2B 111.9(9) . . ?
H1BA C1B H1BB 107.9 . . ?
C2B C1B H1BA 109.2 . . ?
C2B C1B H1BB 109.2 . . ?
N3A C21A C22A 122.3(10) . . ?
N3A C21A C20A 116.6(10) . . ?
C22A C21A C20A 121.1(10) . . ?
O1B C6B H6BA 110.1 . . ?
O1B C6B H6BB 110.1 . . ?
O1B C6B C5B 107.9(9) . . ?
H6BA C6B H6BB 108.4 . . ?
C5B C6B H6BA 110.1 . . ?
C5B C6B H6BB 110.1 . . ?
C14B C13B H13B 119.8 . . ?
C14B C13B C12B 120.5(11) . . ?
C12B C13B H13B 119.8 . . ?
F6D C2D S2D 111.3(8) . . ?
F4D C2D S2D 112.9(9) . . ?
F4D C2D F6D 106.9(10) . . ?
F5D C2D S2D 110.9(8) . . ?
F5D C2D F6D 107.2(10) . . ?
F5D C2D F4D 107.3(10) . . ?
O3A C3A C4A 107.9(9) . . ?
O3A C3A H3AA 110.1 . . ?
O3A C3A H3AB 110.1 . . ?
C4A C3A H3AA 110.1 . . ?
C4A C3A H3AB 110.1 . . ?
H3AA C3A H3AB 108.4 . . ?
N4A C16A C17A 114.6(10) . . ?
N4A C16A C15A 122.5(11) . . ?
C15A C16A C17A 122.9(10) . . ?
O1A C6A H6AA 110.3 . . ?
O1A C6A H6AB 110.3 . . ?
O1A C6A C5A 107.3(12) . . ?
H6AA C6A H6AB 108.5 . . ?
C5A C6A H6AA 110.3 . . ?
C5A C6A H6AB 110.3 . . ?
O2B C8B H8BA 110.1 . . ?
O2B C8B H8BB 110.1 . . ?
O2B C8B C7B 107.8(9) . . ?
H8BA C8B H8BB 108.5 . . ?
C7B C8B H8BA 110.1 . . ?
C7B C8B H8BB 110.1 . . ?
O3B C3B C4B 108.1(10) . . ?
O3B C3B H3BA 110.1 . . ?
O3B C3B H3BB 110.1 . . ?
C4B C3B H3BA 110.1 . . ?
C4B C3B H3BB 110.1 . . ?
H3BA C3B H3BB 108.4 . . ?
N4A C12A C11A 117.0(11) . . ?
N4A C12A C13A 122.2(11) . . ?
C13A C12A C11A 120.7(11) . . ?
N1C C44C C45C 114.6(9) . . ?
N1C C44C H44A 108.6 . . ?
N1C C44C H44B 108.6 . . ?
C45C C44C H44A 108.6 . . ?
C45C C44C H44B 108.6 . . ?
H44A C44C H44B 107.6 . . ?
O3B C2B C1B 107.5(9) . . ?
O3B C2B H2BA 110.2 . . ?
O3B C2B H2BB 110.2 . . ?
C1B C2B H2BA 110.2 . . ?
C1B C2B H2BB 110.2 . . ?
H2BA C2B H2BB 108.5 . . ?
C16B C15B H15B 121.0 . . ?
C16B C15B C14B 117.9(11) . . ?
C14B C15B H15B 121.0 . . ?
O4A C18A C19A 107.8(10) . . ?
O4A C18A H18C 110.1 . . ?
O4A C18A H18D 110.1 . . ?
C19A C18A H18C 110.1 . . ?
C19A C18A H18D 110.1 . . ?
H18C C18A H18D 108.5 . . ?
O1B C7B C8B 107.9(10) . . ?
O1B C7B H7BA 110.1 . . ?
O1B C7B H7BB 110.1 . . ?
C8B C7B H7BA 110.1 . . ?
C8B C7B H7BB 110.1 . . ?
H7BA C7B H7BB 108.4 . . ?
N1A C10A H10C 109.1 . . ?
N1A C10A H10D 109.1 . . ?
N1A C10A C9A 112.6(10) . . ?
H10C C10A H10D 107.8 . . ?
C9A C10A H10C 109.1 . . ?
C9A C10A H10D 109.1 . . ?
O2B C9B H9BC 110.2 . . ?
O2B C9B H9BD 110.2 . . ?
O2B C9B C10B 107.5(9) . . ?
H9BC C9B H9BD 108.5 . . ?
C10B C9B H9BC 110.2 . . ?
C10B C9B H9BD 110.2 . . ?
N1B C10B C9B 111.9(9) . . ?
N1B C10B H10A 109.2 . . ?
N1B C10B H10B 109.2 . . ?
C9B C10B H10A 109.2 . . ?
C9B C10B H10B 109.2 . . ?
H10A C10B H10B 107.9 . . ?
N4B C16B C15B 124.1(10) . . ?
N4B C16B C26B 113.4(9) . . ?
C15B C16B C26B 122.5(10) . . ?
O8B C17B O7B 126.2(11) . . ?
O8B C17B C25B 118.5(10) . . ?
O7B C17B C25B 115.2(9) . . ?
O3A C2A H2AA 110.1 . . ?
O3A C2A H2AB 110.1 . . ?
O3A C2A C1A 108.0(10) . . ?
H2AA C2A H2AB 108.4 . . ?
C1A C2A H2AA 110.1 . . ?
C1A C2A H2AB 110.1 . . ?
H41A C41C H41B 109.5 . . ?
H41A C41C H41C 109.5 . . ?
H41B C41C H41C 109.5 . . ?
C40C C41C H41A 109.5 . . ?
C40C C41C H41B 109.5 . . ?
C40C C41C H41C 109.5 . . ?
N1A C1A C2A 111.9(10) . . ?
N1A C1A H1AA 109.2 . . ?
N1A C1A H1AB 109.2 . . ?
C2A C1A H1AA 109.2 . . ?
C2A C1A H1AB 109.2 . . ?
H1AA C1A H1AB 107.9 . . ?
F3D C1D S1D 110.6(9) . . ?
F3D C1D F1D 107.8(10) . . ?
F1D C1D S1D 111.0(9) . . ?
F2D C1D S1D 111.0(8) . . ?
F2D C1D F3D 108.1(11) . . ?
F2D C1D F1D 108.1(11) . . ?
C21B C22B H22B 120.2 . . ?
C21B C22B C23B 119.6(11) . . ?
C23B C22B H22B 120.2 . . ?
N2B C5B C6B 112.1(9) . . ?
N2B C5B H5BA 109.2 . . ?
N2B C5B H5BB 109.2 . . ?
C6B C5B H5BA 109.2 . . ?
C6B C5B H5BB 109.2 . . ?
H5BA C5B H5BB 107.9 . . ?
C12A C13A H13A 120.1 . . ?
C14A C13A C12A 119.9(11) . . ?
C14A C13A H13A 120.1 . . ?
O2A C8A H8AA 109.7 . . ?
O2A C8A H8AB 109.7 . . ?
O2A C8A C7A 109.7(11) . . ?
H8AA C8A H8AB 108.2 . . ?
C7A C8A H8AA 109.7 . . ?
C7A C8A H8AB 109.7 . . ?
O5B C26B C16B 116.1(10) . . ?
O6BB C26B O5B 125.9(10) . . ?
O6BB C26B C16B 118.0(10) . . ?
C16A C15A H15A 120.3 . . ?
C16A C15A C14A 119.5(11) . . ?
C14A C15A H15A 120.3 . . ?
O2A C9A C10A 108.0(10) . . ?
O2A C9A H9AC 110.1 . . ?
O2A C9A H9AD 110.1 . . ?
C10A C9A H9AC 110.1 . . ?
C10A C9A H9AD 110.1 . . ?
H9AC C9A H9AD 108.4 . . ?
N2B C20B H20A 109.6 . . ?
N2B C20B H20B 109.6 . . ?
N2B C20B C21B 110.1(9) . . ?
H20A C20B H20B 108.2 . . ?
C21B C20B H20A 109.6 . . ?
C21B C20B H20B 109.6 . . ?
C13A C14A C15A 117.6(11) . . ?
C13A C14A H14A 121.2 . . ?
C15A C14A H14A 121.2 . . ?
N1B C11B H11A 109.3 . . ?
N1B C11B H11B 109.3 . . ?
H11A C11B H11B 108.0 . . ?
C12B C11B N1B 111.6(10) . . ?
C12B C11B H11A 109.3 . . ?
C12B C11B H11B 109.3 . . ?
N3B C21B C22B 121.8(11) . . ?
N3B C21B C20B 116.8(10) . . ?
C22B C21B C20B 121.5(10) . . ?
C25B C24B H24B 120.9 . . ?
C23B C24B H24B 120.9 . . ?
C23B C24B C25B 118.1(11) . . ?
N2A C5A C6A 113.3(12) . . ?
N2A C5A H5AA 108.9 . . ?
N2A C5A H5AB 108.9 . . ?
C6A C5A H5AA 108.9 . . ?
C6A C5A H5AB 108.9 . . ?
H5AA C5A H5AB 107.7 . . ?
O4B C18B C19B 107.3(10) . . ?
O4B C18B H18A 110.3 . . ?
O4B C18B H18B 110.3 . . ?
C19B C18B H18A 110.3 . . ?
C19B C18B H18B 110.3 . . ?
H18A C18B H18B 108.5 . . ?
N1C C42C H42A 108.9 . . ?
N1C C42C H42B 108.9 . . ?
N1C C42C C43C 113.4(10) . . ?
H42A C42C H42B 107.7 . . ?
C43C C42C H42A 108.9 . . ?
C43C C42C H42B 108.9 . . ?
C13B C14B C15B 118.4(10) . . ?
C13B C14B H14B 120.8 . . ?
C15B C14B H14B 120.8 . . ?
C24A C23A H23A 120.4 . . ?
C22A C23A C24A 119.1(10) . . ?
C22A C23A H23A 120.4 . . ?
N4B C12B C13B 120.8(11) . . ?
N4B C12B C11B 117.8(11) . . ?
C13B C12B C11B 121.5(11) . . ?
C42C C43C H43A 109.5 . . ?
C42C C43C H43B 109.5 . . ?
C42C C43C H43C 109.5 . . ?
H43A C43C H43B 109.5 . . ?
H43A C43C H43C 109.5 . . ?
H43B C43C H43C 109.5 . . ?
N2A C20A C21A 111.0(9) . . ?
N2A C20A H20C 109.4 . . ?
N2A C20A H20D 109.4 . . ?
C21A C20A H20C 109.4 . . ?
C21A C20A H20D 109.4 . . ?
H20C C20A H20D 108.0 . . ?
N3B C25B C17B 115.1(9) . . ?
N3B C25B C24B 122.7(11) . . ?
C24B C25B C17B 122.2(10) . . ?
C22B C23B H23B 120.4 . . ?
C24B C23B C22B 119.3(11) . . ?
C24B C23B H23B 120.4 . . ?
N1C C40C C41C 113.9(11) . . ?
N1C C40C H40A 108.8 . . ?
N1C C40C H40B 108.8 . . ?
C41C C40C H40A 108.8 . . ?
C41C C40C H40B 108.8 . . ?
H40A C40C H40B 107.7 . . ?
O1A C7A C8A 108.1(11) . . ?
O1A C7A H7AA 110.1 . . ?
O1A C7A H7AB 110.1 . . ?
C8A C7A H7AA 110.1 . . ?
C8A C7A H7AB 110.1 . . ?
H7AA C7A H7AB 108.4 . . ?

loop_
_geom_torsion_atom_site_label_1
_geom_torsion_atom_site_label_2
_geom_torsion_atom_site_label_3
_geom_torsion_atom_site_label_4
_geom_torsion
_geom_torsion_site_symmetry_1
_geom_torsion_site_symmetry_2
_geom_torsion_site_symmetry_3
_geom_torsion_site_symmetry_4
_geom_torsion_publ_flag
La1B O2B C8B C7B -45.9(12) . . . . ?
La1B O2B C9B C10B 54.2(11) . . . . ?
La1B O4B C4B C3B -44.9(12) . . . . ?
La1B O4B C18B C19B 55.3(12) . . . . ?
La1B O1B C6B C5B 49.7(10) . . . . ?
La1B O1B C7B C8B -51.9(10) . . . . ?
La1B O3B C3B C4B -49.6(11) . . . . ?
La1B O3B C2B C1B 50.1(10) . . . . ?
La1B O5B C26B O6BB 167.1(8) . . . . ?
La1B O5B C26B C16B -15.1(14) . . . . ?
La1B O7B C17B O8B 161.9(8) . . . . ?
La1B O7B C17B C25B -19.4(13) . . . . ?
La1B N3B C21B C22B 168.3(8) . . . . ?
La1B N3B C21B C20B -12.2(13) . . . . ?
La1B N3B C25B C17B 15.2(11) . . . . ?
La1B N3B C25B C24B -167.4(8) . . . . ?
La1B N1B C1B C2B 46.0(10) . . . . ?
La1B N1B C10B C9B 42.3(11) . . . . ?
La1B N1B C11B C12B 46.7(11) . . . . ?
La1B N4B C16B C15B -163.4(9) . . . . ?
La1B N4B C16B C26B 18.6(12) . . . . ?
La1B N4B C12B C13B 161.6(9) . . . . ?
La1B N4B C12B C11B -17.6(15) . . . . ?
La1B N2B C5B C6B 44.6(11) . . . . ?
La1B N2B C20B C21B 49.9(10) . . . . ?
La1A O4A C4A C3A 52.4(10) . . . . ?
La1A O4A C18A C19A -47.9(10) . . . . ?
La1A O2A C8A C7A 50.2(13) . . . . ?
La1A O2A C9A C10A -49.5(11) . . . . ?
La1A O7A C17A C16A 22.9(13) . . . . ?
La1A O7A C17A O8A -160.4(8) . . . . ?
La1A N4A C16A C17A -11.6(12) . . . . ?
La1A N4A C16A C15A 171.2(9) . . . . ?
La1A N4A C12A C11A 8.9(17) . . . . ?
La1A N4A C12A C13A -170.9(10) . . . . ?
La1A N3A C25A C26A -12.0(11) . . . . ?
La1A N3A C25A C24A 169.6(8) . . . . ?
La1A N3A C21A C22A -170.8(8) . . . . ?
La1A N3A C21A C20A 9.4(14) . . . . ?
La1A O3A C3A C4A 42.8(12) . . . . ?
La1A O3A C2A C1A -57.2(12) . . . . ?
La1A N2A C19A C18A -44.9(12) . . . . ?
La1A N2A C5A C6A -39.8(14) . . . . ?
La1A N2A C20A C21A -49.1(11) . . . . ?
La1A O1A C6A C5A -56.0(15) . . . . ?
La1A O1A C7A C8A 43.7(14) . . . . ?
La1A O5A C26A O6A -157.1(8) . . . . ?
La1A O5A C26A C25A 24.8(13) . . . . ?
La1A N1A C10A C9A -44.2(12) . . . . ?
La1A N1A C1A C2A -39.6(12) . . . . ?
O2B C8B C7B O1B 63.6(12) . . . . ?
O2B C9B C10B N1B -64.5(13) . . . . ?
O4A C4A C3A O3A -62.3(12) . . . . ?
O4B C4B C3B O3B 61.9(13) . . . . ?
O6D S2D C2D F6D -55.7(10) . . . . ?
O6D S2D C2D F4D -175.9(9) . . . . ?
O6D S2D C2D F5D 63.6(9) . . . . ?
O6A C26A C25A N3A 176.2(10) . . . . ?
O6A C26A C25A C24A -5.5(16) . . . . ?
O2A C8A C7A O1A -61.3(15) . . . . ?
O7A C17A C16A N4A -4.4(14) . . . . ?
O7A C17A C16A C15A 172.8(11) . . . . ?
O1B C6B C5B N2B -62.8(12) . . . . ?
O2D S1D C1D F3D -61.2(10) . . . . ?
O2D S1D C1D F1D 179.2(8) . . . . ?
O2D S1D C1D F2D 58.9(10) . . . . ?
O8B C17B C25B N3B 178.9(10) . . . . ?
O8B C17B C25B C24B 1.5(16) . . . . ?
N4A C16A C15A C14A 1.4(18) . . . . ?
N4A C12A C13A C14A -1(2) . . . . ?
O7B C17B C25B N3B 0.1(13) . . . . ?
O7B C17B C25B C24B -177.3(10) . . . . ?
N3A C21A C20A N2A 29.3(15) . . . . ?
O3A C2A C1A N1A 64.9(14) . . . . ?
N2A C19A C18A O4A 61.8(12) . . . . ?
O1A C6A C5A N2A 64.7(17) . . . . ?
O5A C26A C25A N3A -5.6(14) . . . . ?
O5A C26A C25A C24A 172.7(10) . . . . ?
N1B C1B C2B O3B -63.9(12) . . . . ?
N1B C11B C12B N4B -23.1(16) . . . . ?
N1B C11B C12B C13B 157.7(10) . . . . ?
C4B O4B C18B C19B -168.1(10) . . . . ?
C11A N1A C10A C9A 75.9(13) . . . . ?
C11A N1A C1A C2A -158.6(10) . . . . ?
C11A C12A C13A C14A 179.5(14) . . . . ?
O4D S2D C2D F6D 64.2(10) . . . . ?
O4D S2D C2D F4D -56.0(10) . . . . ?
O4D S2D C2D F5D -176.5(8) . . . . ?
O5D S2D C2D F6D -175.5(9) . . . . ?
O5D S2D C2D F4D 64.3(10) . . . . ?
O5D S2D C2D F5D -56.2(10) . . . . ?
O3D S1D C1D F3D 58.5(10) . . . . ?
O3D S1D C1D F1D -61.1(10) . . . . ?
O3D S1D C1D F2D 178.6(9) . . . . ?
N4B C16B C26B O5B -4.8(15) . . . . ?
N4B C16B C26B O6BB 173.2(10) . . . . ?
C25A N3A C21A C22A -0.5(16) . . . . ?
C25A N3A C21A C20A 179.8(10) . . . . ?
C25A C24A C23A C22A 0.2(17) . . . . ?
N1A C11A C12A N4A 30.7(19) . . . . ?
N1A C11A C12A C13A -149.5(12) . . . . ?
N1A C10A C9A O2A 62.1(13) . . . . ?
C4A O4A C18A C19A 179.1(9) . . . . ?
C19B N2B C5B C6B 167.4(10) . . . . ?
C19B N2B C20B C21B -71.6(11) . . . . ?
O1D S1D C1D F3D 179.3(9) . . . . ?
O1D S1D C1D F1D 59.7(10) . . . . ?
O1D S1D C1D F2D -60.6(10) . . . . ?
C17A C16A C15A C14A -175.6(11) . . . . ?
N2B C19B C18B O4B -64.6(13) . . . . ?
N2B C20B C21B N3B -27.8(14) . . . . ?
N2B C20B C21B C22B 151.7(11) . . . . ?
C22A C21A C20A N2A -150.4(11) . . . . ?
C19A N2A C5A C6A 83.5(15) . . . . ?
C19A N2A C20A C21A -172.3(10) . . . . ?
C1B N1B C10B C9B -80.4(12) . . . . ?
C1B N1B C11B C12B 169.1(10) . . . . ?
C21A N3A C25A C26A 176.9(9) . . . . ?
C21A N3A C25A C24A -1.4(16) . . . . ?
C21A C22A C23A C24A -1.9(17) . . . . ?
C6B O1B C7B C8B 173.2(9) . . . . ?
C3A O3A C2A C1A 164.4(10) . . . . ?
C16A N4A C12A C11A -179.5(12) . . . . ?
C16A N4A C12A C13A 0.6(19) . . . . ?
C16A C15A C14A C13A -1.3(18) . . . . ?
C6A O1A C7A C8A 179.1(12) . . . . ?
C8B O2B C9B C10B -167.8(10) . . . . ?
C3B O3B C2B C1B -175.5(9) . . . . ?
C12A N4A C16A C17A 176.2(10) . . . . ?
C12A N4A C16A C15A -1.0(17) . . . . ?
C12A C11A N1A La1A -49.9(13) . . . . ?
C12A C11A N1A C10A -172.0(12) . . . . ?
C12A C11A N1A C1A 70.5(14) . . . . ?
C12A C13A C14A C15A 1(2) . . . . ?
C44C N1C C42C C43C -59.3(13) . . . . ?
C44C N1C C40C C41C 163.5(10) . . . . ?
C2B O3B C3B C4B 174.3(9) . . . . ?
C15B C16B C26B O5B 177.2(11) . . . . ?
C15B C16B C26B O6BB -4.8(17) . . . . ?
C18A O4A C4A C3A -172.3(9) . . . . ?
C7B O1B C6B C5B -177.1(9) . . . . ?
C10A N1A C1A C2A 83.4(12) . . . . ?
C9B O2B C8B C7B 176.6(10) . . . . ?
C10B N1B C1B C2B 168.0(9) . . . . ?
C10B N1B C11B C12B -73.0(12) . . . . ?
C16B N4B C12B C13B -3.0(17) . . . . ?
C16B N4B C12B C11B 177.8(11) . . . . ?
C16B C15B C14B C13B -2.7(18) . . . . ?
C2A O3A C3A C4A 179.5(10) . . . . ?
C1A N1A C10A C9A -166.5(10) . . . . ?
C5B N2B C20B C21B 172.2(9) . . . . ?
C8A O2A C9A C10A 175.9(10) . . . . ?
C9A O2A C8A C7A -172.9(11) . . . . ?
C20B N2B C5B C6B -76.5(12) . . . . ?
C11B N1B C1B C2B -75.0(12) . . . . ?
C11B N1B C10B C9B 161.1(10) . . . . ?
C21B N3B C25B C17B -175.6(9) . . . . ?
C21B N3B C25B C24B 1.7(15) . . . . ?
C21B C22B C23B C24B 3.1(18) . . . . ?
C5A N2A C19A C18A -166.3(10) . . . . ?
C5A N2A C20A C21A 70.8(12) . . . . ?
C18B O4B C4B C3B 179.0(10) . . . . ?
C18B C19B N2B La1B 41.4(12) . . . . ?
C18B C19B N2B C5B -81.8(12) . . . . ?
C18B C19B N2B C20B 162.0(10) . . . . ?
C42C N1C C44C C45C -64.5(14) . . . . ?
C42C N1C C40C C41C -68.5(13) . . . . ?
C14B C13B C12B N4B 1.0(18) . . . . ?
C14B C13B C12B C11B -179.9(12) . . . . ?
C14B C15B C16B N4B 0.8(19) . . . . ?
C14B C15B C16B C26B 178.6(11) . . . . ?
C23A C24A C25A N3A 1.5(16) . . . . ?
C23A C24A C25A C26A -176.6(10) . . . . ?
C23A C22A C21A N3A 2.1(18) . . . . ?
C23A C22A C21A C20A -178.1(11) . . . . ?
C12B N4B C16B C15B 2.1(18) . . . . ?
C12B N4B C16B C26B -175.9(10) . . . . ?
C12B C13B C14B C15B 1.9(19) . . . . ?
C20A N2A C19A C18A 76.4(12) . . . . ?
C20A N2A C5A C6A -159.5(12) . . . . ?
C25B N3B C21B C22B 0.0(16) . . . . ?
C25B N3B C21B C20B 179.5(10) . . . . ?
C25B C24B C23B C22B -1.5(17) . . . . ?
C23B C22B C21B N3B -2.4(18) . . . . ?
C23B C22B C21B C20B 178.1(11) . . . . ?
C23B C24B C25B N3B -0.9(17) . . . . ?
C23B C24B C25B C17B 176.2(10) . . . . ?
C40C N1C C44C C45C 62.2(14) . . . . ?
C40C N1C C42C C43C 173.9(11) . . . . ?
C7A O1A C6A C5A 167.3(12) . . . . ?
O8A C17A C16A N4A 178.5(10) . . . . ?
O8A C17A C16A C15A -4.3(16) . . . . ?

_shelx_res_file                  
;
TITL rs151024_3_1_twin1_hklf4_a.res in P2(1)
    rs151024_3_1_twin1_hklf4.res
    created by SHELXL-2019/3 at 09:08:51 on 22-Oct-2025
REM Old TITL rs151024_3_1_twin1_hklf4 in P2(1)
REM SHELXT solution in P2(1): R1 0.078, Rweak 0.042, Alpha 0.034
REM <I/s> 0.000 for 0 systematic absences, Orientation as input
REM Flack x = 0.028 ( 0.002 ) from 4805 Parsons' quotients
REM Formula found by SHELXT: C59 N25 O20 F16 S4 La2
CELL 1.54184 16.7514 10.197 23.446 90 96.158 90
ZERR 2 0.0003 0.0002 0.0005 0 0.002 0
LATT -1
SYMM -X,0.5+Y,-Z
SFAC C H Cl F La N O S
UNIT 120 204 2 12 4 18 62 4
DFIX 0.93 O1E H1Eb O1E H1Ea O2E H2Eb O2E H2Ea O3E H3Ea O3E H3Eb O6E H6Ea =
 O6E H6EB O9B H9BA O9B H9BB O9A H9AB O9A H9AA O7E H7EB O7E H7EA O4E H4EB O4E =
 H4EA O5E H5EB O5E H5EA
DFIX 1.44 H6Eb H6Ea H9Ba H9Bb H3Ea H3Eb H5Ea H5Eb H4Ea H4Eb H1Eb H1Ea H2Ea =
 H2EB H7EB H7EA H9AA H9AB
DFIX -2.4 H1Ea H2Eb
DFIX 0.93 N1C H1C

L.S. 9
PLAN  7
SIZE 0.018 0.037 0.212
TEMP -173.15(10)
CONF
BOND
list 4
MORE -1
BOND $H
fmap 2
acta
MERG 0
REM <olex2.extras>
REM <HklSrc "%.\\rs151024_3_1_twin1_hklf4.hkl">
REM </olex2.extras>

WGHT    0.063700   13.878500
BASF   0.30255
FVAR       2.79227
LA1B  5    0.238607    0.346352    0.767446    11.00000    0.01969    0.01828 =
         0.01541   -0.00032    0.00223   -0.00030
LA1A  5    0.213279    0.321640    0.204609    11.00000    0.02165    0.01893 =
         0.01779    0.00059    0.00121   -0.00054
S1D   8    0.168855    0.681218    0.489033    11.00000    0.02771    0.02901 =
         0.02133    0.00110   -0.00064   -0.00080
S2D   8    0.631397    0.290865   -0.010718    11.00000    0.03169    0.03165 =
         0.03183   -0.00078    0.00151    0.00181
CL1E  3    0.960416    0.300028    0.971401    11.00000    0.05252    0.05422 =
         0.03994   -0.00616   -0.00239   -0.00033
O2B   7    0.074305    0.354943    0.770257    11.00000    0.02567    0.03412 =
         0.02113    0.00388    0.00643    0.00155
O2E   7    0.782173    0.280353    0.160300    11.00000    0.04624    0.02693 =
         0.03114    0.00074    0.00689   -0.00530
H2EA  2    0.797383    0.325842    0.194099    11.00000   -1.50000
H2EB  2    0.812277    0.320760    0.134872    11.00000   -1.50000
O4A   7    0.104617    0.239353    0.108800    11.00000    0.03234    0.02506 =
         0.02257    0.00220   -0.00196   -0.00033
O4B   7    0.376146    0.469253    0.817247    11.00000    0.02915    0.02146 =
         0.03096   -0.00241    0.00224   -0.00025
O9B   7    0.202518    0.516794    0.836974    11.00000    0.03886    0.02453 =
         0.02203   -0.00358    0.00831   -0.00306
H9BA  2    0.205194    0.607722    0.839009    11.00000   -1.50000
H9BB  2    0.192784    0.494518    0.873919    11.00000   -1.50000
F6D   4    0.499693    0.404599    0.014261    11.00000    0.05413    0.05775 =
         0.05400    0.01620    0.02186    0.02814
O6D   7    0.595558    0.294183   -0.069055    11.00000    0.03943    0.05209 =
         0.03043   -0.00396    0.00391   -0.00414
F3D   4    0.033916    0.648821    0.423462    11.00000    0.03825    0.07322 =
         0.03586   -0.01050   -0.00936   -0.00220
O4E   7    0.442217    0.456256    0.435152    11.00000    0.02950    0.03105 =
         0.03127   -0.00431    0.00329    0.00109
H4EA  2    0.406688    0.442142    0.461822    11.00000   -1.50000
H4EB  2    0.428539    0.392305    0.407861    11.00000   -1.50000
O6A   7    0.409217    0.268117    0.355355    11.00000    0.03136    0.03170 =
         0.02900   -0.00644   -0.00654    0.00082
F4D   4    0.563996    0.306301    0.085583    11.00000    0.07582    0.05533 =
         0.02224    0.00285    0.00565   -0.01122
O2A   7    0.260475    0.580860    0.233691    11.00000    0.03241    0.02586 =
         0.03733    0.00026   -0.00968   -0.00152
O7A   7    0.169043    0.090294    0.200587    11.00000    0.03598    0.01596 =
         0.01675    0.00037   -0.00006   -0.00066
O9A   7    0.155133    0.493417    0.138052    11.00000    0.03112    0.02071 =
         0.02513    0.00341   -0.00542    0.00280
H9AA  2    0.160862    0.584124    0.138372    11.00000   -1.50000
H9AB  2    0.131859    0.476830    0.101643    11.00000   -1.50000
O1B   7    0.169150    0.260459    0.865357    11.00000    0.03097    0.02360 =
         0.02267    0.00010    0.00679   -0.00619
F1D   4    0.040891    0.830480    0.470848    11.00000    0.04689    0.04457 =
         0.07384    0.00535    0.00003    0.01637
O6E   7    0.208148    0.495110    0.954759    11.00000    0.04547    0.04245 =
         0.03225   -0.01069    0.00989   -0.00954
H6EA  2    0.158506    0.522657    0.963854    11.00000   -1.50000
H6EB  2    0.240602    0.566757    0.964569    11.00000   -1.50000
F2D   4    0.021463    0.647909    0.513940    11.00000    0.03495    0.06332 =
         0.04638    0.00784    0.01122   -0.00302
O3B   7    0.270143    0.607628    0.739634    11.00000    0.02336    0.02602 =
         0.03158    0.00051    0.00199    0.00122
O5B   7    0.199198    0.113530    0.771995    11.00000    0.02913    0.01983 =
         0.01706   -0.00133    0.00254   -0.00455
O2D   7    0.176501    0.540287    0.490953    11.00000    0.03935    0.02765 =
         0.02620    0.00263    0.00220    0.00321
F5D   4    0.497915    0.195011    0.019014    11.00000    0.04466    0.05965 =
         0.04051   -0.00308    0.00892   -0.01530
O8B   7    0.386641    0.320687    0.613047    11.00000    0.03901    0.05214 =
         0.02497    0.00799    0.01589    0.01048
N4A   6    0.183377    0.193595    0.303419    11.00000    0.02151    0.02266 =
         0.01894    0.00029    0.00071    0.00015
O3E   7    0.830912    0.256371    0.867778    11.00000    0.07324    0.02922 =
         0.03023    0.00222   -0.00443   -0.00700
H3EA  2    0.835128    0.303812    0.834588    11.00000   -1.50000
H3EB  2    0.874309    0.285385    0.891897    11.00000   -1.50000
O7B   7    0.319244    0.386736    0.685183    11.00000    0.02400    0.02727 =
         0.02023   -0.00003    0.00653    0.00415
O7E   7    0.082998    0.501401    0.025437    11.00000    0.05508    0.04206 =
         0.03702    0.00437    0.00292    0.00673
H7EA  2    0.047983    0.438578    0.009639    11.00000   -1.50000
H7EB  2    0.049611    0.567549    0.035555    11.00000   -1.50000
N1C   6    0.579447    0.369841    0.497968    11.00000    0.02537    0.02401 =
         0.02598   -0.00056    0.00199   -0.00240
H1C   2    0.534988    0.386325    0.471410    11.00000   -1.20000
N3A   6    0.339191    0.147618    0.217942    11.00000    0.02527    0.02364 =
         0.02157    0.00269    0.00425   -0.00454
N3B   6    0.362567    0.180771    0.747819    11.00000    0.01875    0.02243 =
         0.02717    0.00252   -0.00017   -0.00288
O6BB  7    0.180639   -0.089950    0.737221    11.00000    0.04781    0.01913 =
         0.02978   -0.00017    0.00478   -0.00032
O3A   7    0.049835    0.337474    0.208204    11.00000    0.02920    0.03480 =
         0.02481    0.00096   -0.00152    0.00488
N2A   6    0.273705    0.188428    0.107789    11.00000    0.03169    0.04042 =
         0.01841    0.00728    0.00557    0.00992
O1A   7    0.332827    0.440043    0.151676    11.00000    0.03772    0.02951 =
         0.04173    0.01060    0.01237    0.00063
O5A   7    0.323961    0.350944    0.284521    11.00000    0.02982    0.02214 =
         0.02906    0.00288   -0.00299   -0.00248
N1B   6    0.139374    0.477853    0.673562    11.00000    0.02587    0.02786 =
         0.01688   -0.00092    0.00448    0.00188
C4B   1    0.379825    0.609010    0.811701    11.00000    0.02782    0.02239 =
         0.04483   -0.00498   -0.00058   -0.00497
AFIX  23
H4BA  2    0.435687    0.639297    0.821879    11.00000   -1.20000
H4BB  2    0.345466    0.650787    0.838344    11.00000   -1.20000
AFIX   0

C11A  1    0.188833    0.397609    0.356345    11.00000    0.05768    0.02119 =
         0.02322   -0.00364    0.00019    0.01142
AFIX  23
H11C  2    0.161932    0.430989    0.389026    11.00000   -1.20000
H11D  2    0.245926    0.424411    0.362237    11.00000   -1.20000
AFIX   0

O4D   7    0.677185    0.406768    0.008188    11.00000    0.03801    0.03963 =
         0.04532   -0.00122   -0.00291   -0.01004
C26A  1    0.371764    0.264436    0.306641    11.00000    0.02065    0.02039 =
         0.02605    0.00297    0.00138   -0.00297
O5D   7    0.666989    0.167549    0.007919    11.00000    0.04376    0.03524 =
         0.07467    0.00322    0.00099    0.01431
O3D   7    0.200007    0.743081    0.441002    11.00000    0.03947    0.04376 =
         0.03076    0.00844    0.00549   -0.00647
O5E   7    0.330928    0.429404    0.510798    11.00000    0.05029    0.05349 =
         0.04535    0.02251    0.02095    0.02433
H5EA  2    0.343989    0.402420    0.548257    11.00000   -1.50000
H5EB  2    0.276942    0.448828    0.509307    11.00000   -1.50000
N4B   6    0.176665    0.219415    0.669860    11.00000    0.02260    0.02485 =
         0.01893   -0.00008    0.00606    0.00000
C24A  1    0.442388    0.054447    0.284694    11.00000    0.02398    0.02697 =
         0.02965    0.00645    0.00172   -0.00284
AFIX  43
H24A  2    0.473061    0.057032    0.321188    11.00000   -1.20000
AFIX   0
C25A  1    0.385898    0.148453    0.269095    11.00000    0.02067    0.02539 =
         0.02364    0.00399    0.00648   -0.00138
N1A   6    0.150206    0.455768    0.301936    11.00000    0.04061    0.02442 =
         0.02209   -0.00104   -0.00067    0.00460

O1E   7    0.836911    0.370300    0.058225    11.00000    0.04077    0.05200 =
         0.03549   -0.00228    0.00220    0.00264
H1EA  2    0.787913    0.371683    0.034981    11.00000   -1.50000
H1EB  2    0.863148    0.301923    0.041437    11.00000   -1.50000
C4A   1    0.026920    0.208961    0.123615    11.00000    0.02355    0.05017 =
         0.02759    0.01121   -0.01079   -0.01162
AFIX  23
H4AA  2    0.029238    0.128942    0.147648    11.00000   -1.20000
H4AB  2   -0.009797    0.191990    0.088425    11.00000   -1.20000
AFIX   0

C19B  1    0.415095    0.283317    0.873808    11.00000    0.02557    0.03232 =
         0.02733   -0.00049   -0.00700   -0.00049
AFIX  23
H19A  2    0.452362    0.260437    0.845310    11.00000   -1.20000
H19B  2    0.439613    0.253826    0.911951    11.00000   -1.20000
AFIX   0

O1D   7    0.187889    0.745839    0.543501    11.00000    0.03891    0.04747 =
         0.03149   -0.00775    0.00012   -0.00348
C17A  1    0.172941    0.006728    0.240508    11.00000    0.01793    0.02506 =
         0.01869   -0.00103   -0.00068    0.00059
N2B   6    0.337949    0.213658    0.859267    11.00000    0.02498    0.02631 =
         0.02183   -0.00054   -0.00306   -0.00017
C22A  1    0.408613   -0.045497    0.193451    11.00000    0.03021    0.02437 =
         0.02520    0.00380    0.00838    0.00293
AFIX  43
H22A  2    0.416637   -0.111093    0.165864    11.00000   -1.20000
AFIX   0

C45C  1    0.610380    0.318261    0.604026    11.00000    0.04769    0.05604 =
         0.02315    0.00246    0.00665    0.00859
AFIX 137
H45A  2    0.626759    0.229512    0.594241    11.00000   -1.50000
H45B  2    0.585634    0.315837    0.640037    11.00000   -1.50000
H45C  2    0.657580    0.375613    0.608522    11.00000   -1.50000
AFIX   0

C19A  1    0.213431    0.181364    0.056836    11.00000    0.04658    0.03878 =
         0.01928   -0.00114   -0.00060    0.00846
AFIX  23
H19C  2    0.231838    0.117470    0.029268    11.00000   -1.20000
H19D  2    0.209521    0.268203    0.037860    11.00000   -1.20000
AFIX   0

C1B   1    0.151953    0.620704    0.675001    11.00000    0.03503    0.02203 =
         0.02771    0.00241    0.00705    0.00642
AFIX  23
H1BA  2    0.124319    0.658936    0.706366    11.00000   -1.20000
H1BB  2    0.127858    0.659304    0.638396    11.00000   -1.20000
AFIX   0

C21A  1    0.350765    0.051374    0.181172    11.00000    0.02755    0.02704 =
         0.02126    0.00194    0.00485    0.00523
C6B   1    0.210688    0.161544    0.900139    11.00000    0.04097    0.02849 =
         0.01428    0.00812    0.00026   -0.00383
AFIX  23
H6BA  2    0.207479    0.076466    0.879679    11.00000   -1.20000
H6BB  2    0.186094    0.151114    0.936426    11.00000   -1.20000
AFIX   0
C13B  1    0.153610    0.206829    0.567949    11.00000    0.03007    0.04014 =
         0.01486   -0.00551   -0.00176    0.00160
AFIX  43
H13B  2    0.144894    0.250670    0.532069    11.00000   -1.20000
AFIX   0

C2D   1    0.544433    0.299483    0.029143    11.00000    0.04435    0.02995 =
         0.02242    0.00074    0.00096   -0.00091
C3A   1   -0.003526    0.320386    0.155578    11.00000    0.02459    0.04810 =
         0.03356    0.00692   -0.00270   -0.00003
AFIX  23
H3AA  2   -0.004561    0.401221    0.132123    11.00000   -1.20000
H3AB  2   -0.058795    0.301975    0.164662    11.00000   -1.20000
AFIX   0
C16A  1    0.178020    0.061739    0.300429    11.00000    0.02222    0.02035 =
         0.02122    0.00136   -0.00306   -0.00046
C6A   1    0.336857    0.404991    0.093235    11.00000    0.04830    0.04623 =
         0.04041    0.01588    0.01646    0.00179
AFIX  23
H6AA  2    0.383735    0.447372    0.078543    11.00000   -1.20000
H6AB  2    0.287626    0.433788    0.069384    11.00000   -1.20000
AFIX   0

C8B   1    0.043564    0.339926    0.824933    11.00000    0.03025    0.04725 =
         0.02566   -0.00326    0.00925   -0.00010
AFIX  23
H8BA  2   -0.014941    0.322939    0.819353    11.00000   -1.20000
H8BB  2    0.053041    0.420938    0.847935    11.00000   -1.20000
AFIX   0
C3B   1    0.352053    0.647837    0.751887    11.00000    0.02460    0.02604 =
         0.04315    0.00017    0.00604   -0.00226
AFIX  23
H3BA  2    0.356455    0.744045    0.747497    11.00000   -1.20000
H3BB  2    0.385600    0.605119    0.724964    11.00000   -1.20000
AFIX   0

C12A  1    0.183425    0.250516    0.354541    11.00000    0.03915    0.02821 =
         0.01565   -0.00431    0.00410    0.00513
C44C  1    0.550536    0.370380    0.556684    11.00000    0.03097    0.02888 =
         0.02659    0.00134    0.00788    0.00381
AFIX  23
H44A  2    0.500961    0.317103    0.555319    11.00000   -1.20000
H44B  2    0.536407    0.461432    0.566281    11.00000   -1.20000
AFIX   0

C2B   1    0.239204    0.655368    0.684007    11.00000    0.03653    0.01809 =
         0.02949    0.00557    0.00440    0.00314
AFIX  23
H2BA  2    0.268181    0.614272    0.653982    11.00000   -1.20000
H2BB  2    0.246160    0.751617    0.682038    11.00000   -1.20000
AFIX   0
C15B  1    0.167245    0.010036    0.622974    11.00000    0.03090    0.02886 =
         0.02285   -0.00497   -0.00003   -0.00056
AFIX  43
H15B  2    0.167445   -0.082871    0.625993    11.00000   -1.20000
AFIX   0

C18A  1    0.131594    0.141523    0.071367    11.00000    0.04550    0.03321 =
         0.02092   -0.00542   -0.01463    0.00628
AFIX  23
H18C  2    0.093828    0.135035    0.035988    11.00000   -1.20000
H18D  2    0.134385    0.054951    0.090591    11.00000   -1.20000
AFIX   0

C7B   1    0.086043    0.227505    0.855004    11.00000    0.03010    0.03950 =
         0.02391   -0.00005    0.00997   -0.00555
AFIX  23
H7BA  2    0.063857    0.210323    0.891758    11.00000   -1.20000
H7BB  2    0.079064    0.147582    0.831015    11.00000   -1.20000
AFIX   0

C10A  1    0.166802    0.598016    0.301999    11.00000    0.05414    0.02531 =
         0.02991   -0.00222    0.00062    0.01481
AFIX  23
H10C  2    0.157798    0.634866    0.339847    11.00000   -1.20000
H10D  2    0.128660    0.641016    0.272635    11.00000   -1.20000
AFIX   0

C9B   1    0.031318    0.458307    0.738120    11.00000    0.02788    0.03912 =
         0.03542    0.00681    0.01067    0.00750
AFIX  23
H9BC  2    0.046987    0.544743    0.755001    11.00000   -1.20000
H9BD  2   -0.027255    0.446993    0.738882    11.00000   -1.20000
AFIX   0
C10B  1    0.052624    0.450478    0.677100    11.00000    0.02191    0.03223 =
         0.02832    0.00408    0.00085    0.00550
AFIX  23
H10A  2    0.039534    0.361821    0.661615    11.00000   -1.20000
H10B  2    0.019828    0.514653    0.653111    11.00000   -1.20000
AFIX   0
C16B  1    0.177207    0.087825    0.671028    11.00000    0.02451    0.02673 =
         0.01726   -0.00233   -0.00097    0.00006
C17B  1    0.363077    0.307258    0.661066    11.00000    0.01662    0.03052 =
         0.02506    0.00035    0.00268   -0.00073

C2A   1    0.022574    0.445277    0.240016    11.00000    0.03651    0.04187 =
         0.04004   -0.00296    0.00654    0.00966
AFIX  23
H2AA  2   -0.036400    0.440738    0.240405    11.00000   -1.20000
H2AB  2    0.035962    0.529230    0.222086    11.00000   -1.20000
AFIX   0

C41C  1    0.602658    0.221802    0.415598    11.00000    0.03019    0.05597 =
         0.03278   -0.01107    0.00165    0.01222
AFIX 137
H41A  2    0.552305    0.251139    0.394277    11.00000   -1.50000
H41B  2    0.612628    0.130093    0.406063    11.00000   -1.50000
H41C  2    0.646998    0.276429    0.405191    11.00000   -1.50000
AFIX   0

C1A   1    0.063402    0.437433    0.300107    11.00000    0.04546    0.03171 =
         0.02996    0.00188    0.01592    0.01761
AFIX  23
H1AA  2    0.041001    0.505590    0.323906    11.00000   -1.20000
H1AB  2    0.052361    0.350803    0.316636    11.00000   -1.20000
AFIX   0

C1D   1    0.060224    0.703159    0.473584    11.00000    0.03914    0.03830 =
         0.02935    0.00450    0.00205    0.00559
C22B  1    0.439925   -0.013250    0.766792    11.00000    0.03195    0.02217 =
         0.03748    0.00124   -0.00410    0.00363
AFIX  43
H22B  2    0.458461   -0.080737    0.792849    11.00000   -1.20000
AFIX   0
C5B   1    0.297023    0.203571    0.912547    11.00000    0.04064    0.03742 =
         0.01344    0.00084   -0.00155   -0.00550
AFIX  23
H5BA  2    0.299195    0.289774    0.932078    11.00000   -1.20000
H5BB  2    0.326004    0.139410    0.938861    11.00000   -1.20000
AFIX   0

C13A  1    0.178980    0.178995    0.404195    11.00000    0.05189    0.03573 =
         0.02071   -0.00057    0.00597    0.00511
AFIX  43
H13A  2    0.179721    0.222649    0.440043    11.00000   -1.20000
AFIX   0
C8A   1    0.337566    0.615396    0.218431    11.00000    0.04143    0.02921 =
         0.06775    0.00658   -0.00432   -0.00920
AFIX  23
H8AA  2    0.379530    0.568213    0.243402    11.00000   -1.20000
H8AB  2    0.346420    0.710738    0.224004    11.00000   -1.20000
AFIX   0

C26B  1    0.187205    0.031301    0.731640    11.00000    0.02113    0.03100 =
         0.01919    0.00134    0.00496    0.00361
C15A  1    0.173903   -0.015115    0.347972    11.00000    0.02438    0.03166 =
         0.02503    0.00597    0.00283    0.00078
AFIX  43
H15A  2    0.171373   -0.107869    0.344426    11.00000   -1.20000
AFIX   0
C9A   1    0.250508    0.628303    0.290017    11.00000    0.05614    0.01575 =
         0.03383   -0.00242   -0.02028    0.00386
AFIX  23
H9AC  2    0.259953    0.724110    0.292055    11.00000   -1.20000
H9AD  2    0.289461    0.585080    0.318769    11.00000   -1.20000
AFIX   0

C20B  1    0.356617    0.078390    0.841153    11.00000    0.03381    0.02320 =
         0.02566    0.00379   -0.00383    0.00381
AFIX  23
H20A  2    0.307581    0.023692    0.839320    11.00000   -1.20000
H20B  2    0.397549    0.038918    0.869644    11.00000   -1.20000
AFIX   0

C14A  1    0.173456    0.043837    0.401568    11.00000    0.04194    0.03610 =
         0.02553    0.01306    0.00624    0.00731
AFIX  43
H14A  2    0.169497   -0.007043    0.435090    11.00000   -1.20000
AFIX   0

C11B  1    0.159661    0.424717    0.617941    11.00000    0.02904    0.03078 =
         0.01453   -0.00152    0.00295    0.00087
AFIX  23
H11A  2    0.118790    0.453903    0.586899    11.00000   -1.20000
H11B  2    0.212304    0.459959    0.609744    11.00000   -1.20000
AFIX   0
C21B  1    0.387747    0.081283    0.782863    11.00000    0.02316    0.02630 =
         0.02816   -0.00213   -0.00534    0.00334
C24B  1    0.440434    0.093337    0.676351    11.00000    0.02443    0.03638 =
         0.03370   -0.01303    0.00429   -0.00179
AFIX  43
H24B  2    0.457835    0.099621    0.639195    11.00000   -1.20000
AFIX   0

C5A   1    0.344730    0.258363    0.090989    11.00000    0.03366    0.04629 =
         0.03379    0.01353    0.01632    0.01118
AFIX  23
H5AA  2    0.353545    0.232118    0.051497    11.00000   -1.20000
H5AB  2    0.392535    0.231299    0.116817    11.00000   -1.20000
AFIX   0

C18B  1    0.404144    0.429433    0.874629    11.00000    0.03362    0.03616 =
         0.02395   -0.00825   -0.00035    0.00071
AFIX  23
H18A  2    0.364487    0.453608    0.901234    11.00000   -1.20000
H18B  2    0.455716    0.473090    0.887548    11.00000   -1.20000
AFIX   0

C42C  1    0.649572    0.459209    0.492944    11.00000    0.03079    0.03792 =
         0.03648    0.00354    0.00171   -0.00289
AFIX  23
H42A  2    0.665470    0.452776    0.453572    11.00000   -1.20000
H42B  2    0.695543    0.429167    0.519831    11.00000   -1.20000
AFIX   0

C14B  1    0.156822    0.071741    0.569586    11.00000    0.03900    0.03467 =
         0.02141   -0.00631    0.00069    0.00000
AFIX  43
H14B  2    0.152050    0.021860    0.535167    11.00000   -1.20000
AFIX   0

C23A  1    0.453768   -0.045289    0.245613    11.00000    0.02760    0.02393 =
         0.04119    0.00620    0.00477    0.00776
AFIX  43
H23A  2    0.492389   -0.112171    0.255130    11.00000   -1.20000
AFIX   0

C12B  1    0.163062    0.279495    0.618576    11.00000    0.02611    0.03563 =
         0.01981    0.00106    0.00375   -0.00423
C43C  1    0.632184    0.600962    0.505635    11.00000    0.03544    0.03001 =
         0.05296    0.00803   -0.00064   -0.00498
AFIX 137
H43A  2    0.581799    0.627495    0.483526    11.00000   -1.50000
H43B  2    0.676088    0.656164    0.494927    11.00000   -1.50000
H43C  2    0.627383    0.611203    0.546687    11.00000   -1.50000
AFIX   0

C20A  1    0.297804    0.052492    0.124753    11.00000    0.04077    0.03035 =
         0.02011   -0.00496    0.00145    0.00850
AFIX  23
H20C  2    0.327079    0.012648    0.094590    11.00000   -1.20000
H20D  2    0.249205   -0.000845    0.128313    11.00000   -1.20000
AFIX   0

C25B  1    0.389325    0.187310    0.695870    11.00000    0.01676    0.02505 =
         0.02352   -0.00393   -0.00036   -0.00293
C23B  1    0.465027   -0.009095    0.712557    11.00000    0.02840    0.03447 =
         0.04113   -0.01007    0.00599    0.00791
AFIX  43
H23B  2    0.498823   -0.075966    0.700328    11.00000   -1.20000
AFIX   0

C40C  1    0.596587    0.233686    0.478925    11.00000    0.03012    0.03185 =
         0.03485   -0.00593    0.00417    0.00080
AFIX  23
H40A  2    0.553461    0.174728    0.489294    11.00000   -1.20000
H40B  2    0.647665    0.203593    0.500021    11.00000   -1.20000
AFIX   0

C7A   1    0.343296    0.580684    0.157693    11.00000    0.03797    0.03214 =
         0.06783    0.01806    0.01298   -0.01047
AFIX  23
H7AA  2    0.301176    0.627052    0.132532    11.00000   -1.20000
H7AB  2    0.396352    0.606847    0.146493    11.00000   -1.20000
AFIX   0
O8A   7    0.169563   -0.115751    0.234987    11.00000    0.04002    0.02053 =
         0.02180    0.00142   -0.00715    0.00052
HKLF 5


REM  rs151024_3_1_twin1_hklf4_a.res in P2(1)
REM wR2 = 0.1222, GooF = S = 1.069, Restrained GooF = 1.068 for all data
REM R1 = 0.0470 for 17778 Fo > 4sig(Fo) and 0.0494 for all 18397 data
REM 1061 parameters refined using 30 restraints

END

WGHT      0.0633     13.9507

REM Highest difference peak  0.888,  deepest hole -0.925,  1-sigma level  0.082
Q1    1  -0.0869  0.3239  0.2089  11.00000  0.05    0.89
Q2    1  -0.0578  0.3494  0.7694  11.00000  0.05    0.83
Q3    1   0.4916 -0.1751  0.7959  11.00000  0.05    0.80
Q4    1   0.4650 -0.1546  0.2342  11.00000  0.05    0.79
Q5    1   0.2420  0.4829  0.7671  11.00000  0.05    0.57
Q6    1   0.2133  0.1847  0.2037  11.00000  0.05    0.54
Q7    1   0.2148  0.4522  0.2105  11.00000  0.05    0.47
;
_shelx_res_checksum              57554
_olex2_date_sample_data_collection 2024-10-25
_olex2_date_sample_submission    2024-10-25
_olex2_submission_original_sample_id rs151024_3_1
_olex2_submission_special_instructions 'No special instructions were received'
_oxdiff_exptl_absorpt_empirical_details 
;
Empirical correction (ABSPACK) includes:
- Absorption correction using spherical harmonics
- Frame scaling
;
_oxdiff_exptl_absorpt_empirical_full_max 1.738
_oxdiff_exptl_absorpt_empirical_full_min 0.481
_oxdiff_twin_integration_method  simultaneous
_oxdiff_twin_items               2
loop_
_twin_individual_id
_twin_individual_mass_fraction_refined
1 0.6974(12)
2 0.3026(12)

_twin_special_details            
;
Component 2 rotated by 179.9987\% 
around [0.00 0.00 1.00] (reciprocal) or [0.15 -0.00 0.99] (direct)
;
_vrf_PLAT987_rs151024_3_1_twin1_hklf4 
;
PROBLEM: The Flack x is >> 0 -  Do a BASF/TWIN Refinement     Please Check 
RESPONSE: Flack x = 0.018(4) is too close to zero to justify adding two
more twin components to already twinned structure.
;
####################################################################### 
# 
# This file contains crystal structure data downloaded from the 
# Cambridge Structural Database (CSD) hosted by the Cambridge 
# Crystallographic Data Centre (CCDC).
# 
# Full information about CCDC data access policies and citation 
# guidelines are available at http://www.ccdc.cam.ac.uk/access/V1 
# 
# Audit and citation data items may have been added by the CCDC. 
# Please retain this information to preserve the provenance of 
# this file and to allow appropriate attribution of the data. 
# 
#######################################################################

data_rs141124_1_1
_database_code_depnum_ccdc_archive 'CCDC 2496547'
loop_
_audit_author_name
_audit_author_address
'Nils Trapp'
;ETH Zurich
Switzerland
;
_audit_update_record             
;
2025-10-19 deposited with the CCDC.	2026-01-09 downloaded from the CCDC.
;
_audit_creation_date             2024-11-18
_audit_creation_method           
;
Olex2 1.5
(compiled 2024.02.16 svn.r378c4104 for OlexSys, GUI svn.r6928)
;
_shelx_SHELXL_version_number     2019/3
loop_
_audit_author_email
stefan.gruber@pharma.ethz.ch
_chemical_name_common            ?
_chemical_name_systematic        ?
_chemical_formula_moiety         'C26 H34 F La N4 O8'
_chemical_formula_sum            'C26 H34 F La N4 O8'
_chemical_formula_weight         688.48
_chemical_absolute_configuration .
_chemical_melting_point          ?
_chemical_oxdiff_formula         'C26 H34 La N4 O8 F'
loop_
_atom_type_symbol
_atom_type_description
_atom_type_scat_dispersion_real
_atom_type_scat_dispersion_imag
_atom_type_scat_source
C C 0.0181 0.0091 'International Tables Vol C Tables 4.2.6.8 and 6.1.1.4'
H H 0.0000 0.0000 'International Tables Vol C Tables 4.2.6.8 and 6.1.1.4'
F F 0.0727 0.0534 'International Tables Vol C Tables 4.2.6.8 and 6.1.1.4'
La La -1.4094 9.0376 'International Tables Vol C Tables 4.2.6.8 and 6.1.1.4'
N N 0.0311 0.0180 'International Tables Vol C Tables 4.2.6.8 and 6.1.1.4'
O O 0.0492 0.0322 'International Tables Vol C Tables 4.2.6.8 and 6.1.1.4'

_shelx_space_group_comment       
;
The symmetry employed for this shelxl refinement is uniquely defined
by the following loop, which should always be used as a source of
symmetry information in preference to the above space-group names.
They are only intended as comments.
;
_space_group_crystal_system      trigonal
_space_group_IT_number           152
_space_group_name_H-M_alt        'P 31 2 1'
_space_group_name_Hall           'P 31 2"'
loop_
_space_group_symop_operation_xyz
'x, y, z'
'-y, x-y, z+1/3'
'-x+y, -x, z+2/3'
'y, x, -z'
'x-y, -y, -z+2/3'
'-x, -x+y, -z+1/3'

_cell_length_a                   15.49470(10)
_cell_length_b                   15.49470(10)
_cell_length_c                   10.65350(10)
_cell_angle_alpha                90
_cell_angle_beta                 90
_cell_angle_gamma                120
_cell_volume                     2215.08(4)
_cell_formula_units_Z            3
_cell_measurement_reflns_used    62943
_cell_measurement_temperature    100.0(1)
_cell_measurement_theta_max      73.1670
_cell_measurement_theta_min      5.2100
_shelx_estimated_absorpt_T_max   0.652
_shelx_estimated_absorpt_T_min   0.183
_exptl_absorpt_coefficient_mu    11.686
_exptl_absorpt_correction_T_max  0.812
_exptl_absorpt_correction_T_min  0.276
_exptl_absorpt_correction_type   gaussian
_exptl_absorpt_process_details   
;
CrysAlisPro 1.171.43.143a (Rigaku Oxford Diffraction, 2024)
Numerical absorption correction based on gaussian integration over
a multifaceted crystal model
Empirical absorption correction using spherical harmonics,
implemented in SCALE3 ABSPACK scaling algorithm.
;
_exptl_absorpt_special_details   ?
_exptl_crystal_colour            'clear colourless'
_exptl_crystal_colour_lustre     clear
_exptl_crystal_colour_primary    colourless
_exptl_crystal_density_diffrn    1.548
_exptl_crystal_density_meas      ?
_exptl_crystal_density_method    ?
_exptl_crystal_description       needle
_exptl_crystal_F_000             1044
loop_
_exptl_crystal_face_index_h
_exptl_crystal_face_index_k
_exptl_crystal_face_index_l
_exptl_crystal_face_perp_dist
1 -1 0 0.0207
-1 1 0 0.0160
0 -1 2 0.0946
0 -1 0 0.0230
0 1 0 0.0188
0 0 -1 0.1117
2 1 0 0.0214
-2 -1 0 0.0232
2 1 -2 0.0808
2 -1 0 0.0210
6 -5 5 0.0830
-8 5 -4 0.0752
8 -3 -4 0.0712
6 -6 -5 0.0882

_exptl_crystal_size_max          0.221
_exptl_crystal_size_mid          0.046
_exptl_crystal_size_min          0.037
loop_
_exptl_oxdiff_crystal_face_indexfrac_h
_exptl_oxdiff_crystal_face_indexfrac_k
_exptl_oxdiff_crystal_face_indexfrac_l
_exptl_oxdiff_crystal_face_x
_exptl_oxdiff_crystal_face_y
_exptl_oxdiff_crystal_face_z
0.9994 -0.9989 -0.0022 -0.0189 0.1130 0.0062
-0.9994 0.9989 0.0022 0.0189 -0.1130 -0.0062
0.0110 -1.0089 1.9958 -0.0309 0.0700 -0.3011
0.0004 -1.0000 -0.0012 -0.1042 0.0421 -0.0232
-0.0004 1.0000 0.0012 0.1042 -0.0421 0.0232
-0.0053 0.0044 -0.9985 -0.0366 -0.0139 0.1390
2.0014 0.9992 0.0034 0.2750 0.1001 0.0816
-2.0014 -0.9992 -0.0034 -0.2750 -0.1001 -0.0816
2.0026 0.9997 -1.9955 0.2018 0.0734 0.3599
1.9999 -1.0009 0.0021 0.0664 0.1842 0.0349
6.2332 -4.5988 5.3051 0.2474 0.7073 -0.6634
-7.8138 5.1132 -4.2546 -0.2901 -0.8272 0.4828
7.7208 -2.7262 -4.3471 0.2151 0.6049 0.7678
6.0043 -5.9991 -4.9934 -0.2961 0.6121 0.7309

_exptl_transmission_factor_max   ?
_exptl_transmission_factor_min   ?
_diffrn_reflns_av_R_equivalents  0.0379
_diffrn_reflns_av_unetI/netI     0.0108
_diffrn_reflns_Laue_measured_fraction_full 1.000
_diffrn_reflns_Laue_measured_fraction_max 0.992
_diffrn_reflns_limit_h_max       18
_diffrn_reflns_limit_h_min       -19
_diffrn_reflns_limit_k_max       18
_diffrn_reflns_limit_k_min       -19
_diffrn_reflns_limit_l_max       11
_diffrn_reflns_limit_l_min       -12
_diffrn_reflns_number            87480
_diffrn_reflns_point_group_measured_fraction_full 1.000
_diffrn_reflns_point_group_measured_fraction_max 0.989
_diffrn_reflns_theta_full        67.684
_diffrn_reflns_theta_max         73.129
_diffrn_reflns_theta_min         3.293
_diffrn_ambient_environment      N~2~
_diffrn_ambient_temperature      100.0(1)
_diffrn_detector                 'Hybrid Pixel Array Detector'
_diffrn_detector_area_resol_mean 10.0000
_diffrn_detector_type            'HyPix-Arc 150'
_diffrn_measured_fraction_theta_full 1.000
_diffrn_measured_fraction_theta_max 0.992
_diffrn_measurement_details      
;
List of Runs (angles in degrees, time in seconds):

  # Type    Start    End  Width  t~exp~   \w     \q     \k     \f   Frames
#--------------------------------------------------------------------------
  1  \w    -65.00 -40.00   0.50    0.05    --  -71.07  77.00 138.75   50
  2  \w    -46.00 -21.00   0.50    0.05    --  -62.00  62.00 118.93   50
  3  \w    -37.00 -12.00   0.50    0.05    --  -58.00  54.00  70.47   50
  4  \w    -59.00 -33.00   0.50    0.05    --  -71.07  72.00  -5.22   52
  5  \w    -35.00  -9.00   0.50    0.05    --  -54.00  52.00 -86.35   52
  6  \w    -34.00  -8.00   0.50    0.05    --  -54.00  53.00-120.56   52
  7  \w    -48.00 -18.00   0.50    0.05    --  -62.00  62.00-179.18   60
  8  \w    -35.00  -9.00   0.50    0.05    --  -54.00  52.00-147.83   52
  9  \w    -24.00   2.00   0.50    0.05    --  -46.00  44.00 -61.80   52
 10  \w    -35.00  -8.00   0.50    0.05    --  -54.00  52.00  14.26   54
 11  \w    -35.00 -10.00   0.50    0.05    --  -54.00  52.00  43.50   50
 12  \w    -33.00  -8.00   0.50    0.05    --  -54.00  51.00  92.78   50
 13  \w    -69.00 -35.00   0.50    0.10    --  -75.17 140.00  52.09   68
 14  \w   -101.00 -76.00   0.50    0.10    --  -75.17 140.00  52.09   50
 15  \w   -100.00 -75.00   0.50    0.10    --  -75.17 125.00  99.03   50
 16  \w    -57.00 -30.00   0.50    0.10    --  -75.17 125.00  99.03   54
 17  \w    -69.00 -33.00   0.50    0.10    --  -75.17 127.00-142.77   72
 18  \w    -50.00 -25.00   0.50    0.05    --  -69.39 125.00-180.00   50
 19  \w    -60.00 -29.00   0.50    0.05    --  -69.39 125.00-120.00   62
 20  \w    -94.00 -66.00   0.50    0.05    --  -69.39 125.00-120.00   56
 21  \w    -99.00 -35.00   0.50    0.10    --  -75.17 121.00 -73.27  128
 22  \w    -98.00 -31.00   0.50    0.10    --  -75.17 120.00-149.90  134
 23  \w   -100.00 -63.00   0.50    0.10    --  -75.17 124.00  50.00   74
 24  \w    -58.00 -30.00   0.50    0.10    --  -75.17 124.00  50.00   56
 25  \w    -99.00 -71.00   0.50    0.10    --  -75.17 121.00 140.83   56
 26  \w    -57.00 -32.00   0.50    0.10    --  -75.17 121.00 140.83   50
 27  \w    -91.00 -46.00   0.50    0.10    --  -74.00 109.00  25.26   90
 28  \w    -29.00  -4.00   0.50    0.05    --  -10.00 114.00   9.09   50
 29  \w    -80.00 -54.00   0.50    0.05    --  -69.39 111.00-155.00   52
 30  \w    -53.00 -27.00   0.50    0.05    --  -64.31 111.00-155.00   52
 31  \w    -17.00   8.00   0.50    0.05    --  -10.00  94.00 -98.89   50
 32  \w     53.00  78.00   0.50    0.05    --   38.00  54.00-144.07   50
 33  \w     65.00  90.00   0.50    0.05    --   50.00  55.00 -77.73   50
 34  \w     66.00 106.00   0.50    0.10    --   75.17  11.00-102.16   80
 35  \w     58.00 105.00   0.50    0.05    --   70.39  11.00 -27.15   94
 36  \w     85.00 111.00   0.50    0.05    --   70.39  20.00  32.80   52
 37  \w     61.00  86.00   0.50    0.05    --   46.00  55.00 115.21   50
 38  \w     63.00  89.00   0.50    0.10    --   75.96-111.00 111.00   52
 39  \w     20.00  79.00   0.50    0.05    --   64.81-125.00  90.00  118
 40  \w     63.00  97.00   0.50    0.05    --   70.78-125.00  60.00   68
 41  \w     66.00  92.00   0.50    0.05    --   70.78-125.00  30.00   52
 42  \w     31.00  57.00   0.50    0.05    --   70.78-125.00  60.00   52
 43  \w     26.00  61.00   0.50    0.05    --   70.78-125.00  30.00   70
 44  \w     20.00  70.00   0.50    0.05    --   64.81-125.00   0.00  100
 45  \w     34.00 100.00   0.50    0.10    --   75.96-125.00 -90.00  132
 46  \w     58.00  96.00   0.50    0.05    --   70.78-125.00-120.00   76
 47  \w     26.00  52.00   0.50    0.05    --   70.78-125.00-120.00   52
 48  \w     31.00  68.00   0.50    0.10    --   75.96-125.00-180.00   74
 49  \w     36.00 100.00   0.50    0.10    --   75.96-125.00-150.00  128
 50  \w     32.00  68.00   0.50    0.10    --   75.96-125.00 -30.00   72
 51  \w     53.00  78.00   0.50    0.05    --   64.81-111.00 111.00   50
 52  \w     30.00  56.00   0.50    0.05    --   70.78-111.00 111.00   52
 53  \w     22.00  47.00   0.50    0.05    --   64.81-111.00 111.00   50
 54  \w     56.00  99.00   0.50    0.10    --   75.96-125.00  60.00   86
 55  \w     75.00 100.00   0.50    0.10    --   75.96-125.00 -30.00   50
 56  \w    -43.00 -17.00   0.50    0.05    --   -6.00 -66.00-168.19   52
 57  \w    -52.00 -27.00   0.50    0.05    --  -14.00 -62.00 -89.71   50
 58  \w    -44.00 -18.00   0.50    0.05    --   -6.00 -65.00 -87.92   52
 59  \w    -44.00 -18.00   0.50    0.05    --   -6.00 -66.00  26.90   52
 60  \w    -52.00 -27.00   0.50    0.05    --  -14.00 -62.00 104.96   50
 61  \w    -45.00 -19.00   0.50    0.05    --   -6.00 -66.00 123.11   52
 62  \w    -51.00 -26.00   0.50    0.05    --  -14.00 -62.00 176.44   50
 63  \w    -52.00 -27.00   0.50    0.05    --  -14.00 -62.00 132.10   50
 64  \w    -52.00 -27.00   0.50    0.05    --  -14.00 -60.00  61.66   50
 65  \w    -71.00 -45.00   0.50    0.05    --  -30.00 -55.00 151.32   52
 66  \w    -51.00 -26.00   0.50    0.05    --  -14.00 -62.00  -3.02   50
 67  \w    -52.00 -27.00   0.50    0.05    --  -14.00 -62.00 -25.74   50
 68  \w    -73.00 -47.00   0.50    0.05    --  -30.00 -55.00  -4.81   52
 69  \w    -72.00 -46.00   0.50    0.05    --  -30.00 -55.00  79.12   52
 70  \w    -53.00 -28.00   0.50    0.05    --  -14.00 -60.00 -58.27   50
 71  \w    -72.00 -46.00   0.50    0.05    --  -30.00 -55.00-106.05   52
 72  \w    -75.00 -49.00   0.50    0.05    --  -34.00 -55.00-133.68   52
 73  \w    -52.00 -26.00   0.50    0.05    --  -14.00 -62.00-125.66   52
 74  \w    -83.00 -57.00   0.50    0.05    --  -42.00 -55.00 -70.68   52
 75  \w    -91.00 -65.00   0.50    0.05    --  -50.00 -55.00-101.18   52
 76  \w    -66.00 -40.00   0.50    0.05    --  -22.00 -54.00-165.30   52
 77  \w    -82.00 -57.00   0.50    0.05    --  -42.00 -55.00 -28.71   50
 78  \w    -83.00 -57.00   0.50    0.05    --  -42.00 -54.00   4.89   52
 79  \w    -87.00 -61.00   0.50    0.05    --  -46.00 -54.00   0.78   52
 80  \w    -92.00 -66.00   0.50    0.05    --  -50.00 -55.00  59.53   52
 81  \w    -83.00 -57.00   0.50    0.05    --  -42.00 -54.00 109.90   52
 82  \w    -76.00 -50.00   0.50    0.05    --  -34.00 -54.00 130.85   52
 83  \w    -72.00 -46.00   0.50    0.05    --  -30.00 -54.00 175.51   52
 84  \w    -87.00 -61.00   0.50    0.05    --  -46.00 -54.00 177.34   52
 85  \w    -66.00 -41.00   0.50    0.05    --  -26.00 -54.00 102.28   50
 86  \w    -76.00 -50.00   0.50    0.05    --  -34.00 -54.00 -22.57   52
 87  \w    -74.00 -49.00   0.50    0.05    --  -34.00 -53.00  18.08   50
 88  \w    -79.00 -53.00   0.50    0.05    --  -38.00 -53.00  72.59   52
 89  \w    -67.00 -41.00   0.50    0.05    --  -26.00 -53.00  40.06   52
 90  \w    -88.00 -62.00   0.50    0.05    --  -46.00 -53.00 -16.69   52
 91  \w    -71.00 -45.00   0.50    0.05    --  -30.00 -52.00 -65.46   52
 92  \w    -71.00 -45.00   0.50    0.05    --  -30.00 -53.00 -85.86   52
 93  \w    -87.00 -62.00   0.50    0.05    --  -46.00 -51.00 -86.64   50
 94  \w    -91.00 -65.00   0.50    0.05    --  -50.00 -54.00-145.63   52
 95  \w    -78.00 -52.00   0.50    0.05    --  -34.00 -52.00-173.30   52
 96  \w    -91.00 -65.00   0.50    0.05    --  -46.00 -54.00-160.40   52
 97  \w   -116.00 -91.00   0.50    0.10    --  -75.17 -68.00-105.74   50
 98  \w   -110.00 -85.00   0.50    0.05    --  -71.07 -66.00-131.77   50
 99  \w   -112.00 -87.00   0.50    0.10    --  -75.17 -66.00-120.29   50
100  \w   -111.00 -85.00   0.50    0.05    --  -71.07 -65.00  -9.22   52
101  \w   -111.00 -85.00   0.50    0.05    --  -71.07 -66.00  52.16   52
102  \w   -111.00 -85.00   0.50    0.05    --  -71.07 -66.00  90.19   52
103  \w   -112.00 -87.00   0.50    0.10    --  -75.17 -66.00 155.01   50
104  \w   -112.00 -87.00   0.50    0.10    --  -75.17 -66.00 130.59   50
105  \w   -110.00 -85.00   0.50    0.05    --  -71.07 -65.00  30.44   50
106  \w   -114.00 -85.00   0.50    0.05    --  -71.07 -65.00 -34.35   58
107  \w   -108.00 -83.00   0.50    0.05    --  -71.07 -64.00 -48.56   50
108  \w   -116.00 -87.00   0.50    0.10    --  -75.17 -65.00 -79.77   58
109  \w   -112.00 -84.00   0.50    0.05    --  -71.07 -65.00-150.35   56
110  \w   -108.00 -83.00   0.50    0.05    --  -71.07 -64.00-170.37   50
111  \w   -111.00 -83.00   0.50    0.05    --  -71.07 -64.00-144.20   56
112  \w   -110.00 -84.00   0.50    0.05    --  -70.00 -64.00 -28.93   52
113  \w   -109.00 -83.00   0.50    0.05    --  -71.07 -64.00  61.09   52
114  \w   -109.00 -84.00   0.50    0.05    --  -71.07 -64.00  98.88   50
115  \w   -111.00 -86.00   0.50    0.10    --  -74.00 -64.00 119.17   50
116  \w   -111.00 -85.00   0.50    0.05    --  -71.07 -64.00 141.11   52
117  \w   -108.00 -83.00   0.50    0.05    --  -71.07 -63.00 -23.11   50
118  \w   -108.00 -82.00   0.50    0.05    --  -70.00 -63.00 -64.66   52
119  \w   -108.00 -83.00   0.50    0.05    --  -71.07 -63.00 -77.24   50
120  \w   -109.00 -82.00   0.50    0.05    --  -66.00 -63.00-162.43   54
121  \w   -108.00 -83.00   0.50    0.05    --  -71.07 -63.00-177.00   50
122  \w   -109.00 -84.00   0.50    0.05    --  -71.07 -60.00-107.82   50
123  \w   -108.00 -82.00   0.50    0.05    --  -70.00 -62.00  69.74   52
124  \w   -111.00 -85.00   0.50    0.05    --  -71.07 -60.00  -0.73   52
125  \w   -112.00 -83.00   0.50    0.05    --  -70.00 -61.00 101.77   58
126  \w   -113.00 -84.00   0.50    0.05    --  -71.07 -63.00 132.26   58
127  \w   -113.00 -82.00   0.50    0.05    --  -70.00 -63.00 157.05   62
128  \w   -115.00 -85.00   0.50    0.05    --  -71.07 -60.00 171.42   60
129  \w   -109.00 -84.00   0.50    0.05    --  -71.07 -60.00   5.46   50
130  \w   -108.00 -80.00   0.50    0.05    --  -66.00 -59.00  13.18   56
131  \w   -110.00 -85.00   0.50    0.05    --  -71.07 -60.00  33.48   50
132  \w    -95.00 -69.00   0.50    0.05    --  -54.00 -55.00 134.62   52
133  \w    -95.00 -69.00   0.50    0.05    --  -54.00 -55.00 -35.18   52
134  \w    -99.00 -73.00   0.50    0.05    --  -58.00 -55.00   9.70   52
135  \w    -96.00 -70.00   0.50    0.05    --  -54.00 -55.00 -73.43   52
136  \w    -94.00 -69.00   0.50    0.05    --  -54.00 -55.00-131.98   50
137  \w   -114.00 -84.00   0.50    0.05    --  -71.07 -60.00-137.01   60
138  \w   -103.00 -77.00   0.50    0.05    --  -62.00 -55.00-127.45   52
139  \w   -103.00 -77.00   0.50    0.05    --  -62.00 -52.00-105.68   52
140  \w    -94.00 -69.00   0.50    0.05    --  -54.00 -53.00  29.97   50
141  \w    -96.00 -70.00   0.50    0.05    --  -54.00 -51.00  79.40   52
142  \w    -95.00 -69.00   0.50    0.05    --  -54.00 -53.00 146.72   52
143  \w    -98.00 -70.00   0.50    0.05    --  -54.00 -51.00 166.01   56
144  \w    -97.00 -70.00   0.50    0.05    --  -54.00 -52.00 106.93   54
145  \w    -94.00 -69.00   0.50    0.05    --  -54.00 -54.00  99.71   50
146  \w   -113.00 -87.00   0.50    0.05    --  -70.00 -26.00  86.76   52
147  \w   -115.00 -90.00   0.50    0.05    --  -71.07 -27.00  45.09   50
148  \w   -112.00 -87.00   0.50    0.05    --  -66.00 -51.00 -52.08   50
149  \w   -119.00 -94.00   0.50    0.10    --  -75.17 -27.00 -90.15   50
150  \w   -113.00 -88.00   0.50    0.05    --  -70.00 -26.00-103.92   50
151  \w   -117.00 -92.00   0.50    0.10    --  -75.17 -20.00 -27.13   50
152  \w   -113.00 -88.00   0.50    0.05    --  -71.07 -22.00  13.93   50
153  \w   -117.00 -92.00   0.50    0.10    --  -75.17 -20.00  33.04   50
154  \w   -117.00 -92.00   0.50    0.10    --  -75.17 -20.00 133.68   50
155  \w   -113.00 -88.00   0.50    0.05    --  -70.00 -25.00 152.33   50
156  \w   -117.00 -92.00   0.50    0.10    --  -75.17 -22.00 115.61   50
157  \w   -112.00 -86.00   0.50    0.10    --  -75.17 -15.00  47.74   52
158  \w   -102.00 -77.00   0.50    0.10    --  -75.17 -11.00  55.80   50
159  \w   -109.00 -74.00   0.50    0.05    --  -71.07 -11.00 -30.44   70
160  \w   -104.00 -79.00   0.50    0.05    --  -71.07 -11.00  79.08   50
161  \w   -109.00 -84.00   0.50    0.05    --  -71.07 -11.00 -59.81   50
162  \w   -109.00 -68.00   0.50    0.05    --  -71.07 -11.00-103.98   82
163  \w   -111.00 -78.00   0.50    0.05    --  -70.00 -17.00-144.86   66
164  \w   -114.00 -84.00   0.50    0.10    --  -75.17 -15.00-171.55   60
165  \w   -119.00 -94.00   0.50    0.10    --  -75.17-117.00   9.56   50
;
_diffrn_measurement_device       'four-circle diffractometer'
_diffrn_measurement_device_type  'XtaLAB Synergy R, HyPix-Arc 150'
_diffrn_measurement_method       '\w scans'
_diffrn_orient_matrix_type       
'CrysAlisPro convention (1999,Acta A55,543-557)'
_diffrn_orient_matrix_UB_11      0.0853127000
_diffrn_orient_matrix_UB_12      0.1041843000
_diffrn_orient_matrix_UB_13      0.0367070000
_diffrn_orient_matrix_UB_21      0.0710192000
_diffrn_orient_matrix_UB_22      -0.0421051000
_diffrn_orient_matrix_UB_23      0.0133910000
_diffrn_orient_matrix_UB_31      0.0293181000
_diffrn_orient_matrix_UB_32      0.0233858000
_diffrn_orient_matrix_UB_33      -0.1392161000
_diffrn_radiation_monochromator  mirror
_diffrn_radiation_probe          x-ray
_diffrn_radiation_type           'Cu K\a'
_diffrn_radiation_wavelength     1.54184
_diffrn_source                   'Rotating-anode X-ray tube'
_diffrn_source_type              'PhotonJet R (Cu) X-ray Source'
_reflns_Friedel_coverage         0.791
_reflns_Friedel_fraction_full    1.000
_reflns_Friedel_fraction_max     0.986
_reflns_number_gt                2925
_reflns_number_total             2953
_reflns_special_details          
;
 Reflections were merged by SHELXL according to the crystal
 class for the calculation of statistics and refinement.
 
 Structure factors included contributions from the .fab file.
 
 _reflns_Friedel_fraction is defined as the number of unique
 Friedel pairs measured divided by the number that would be
 possible theoretically, ignoring centric projections and
 systematic absences. Completness statistics refer to single and
 composite reflections containing twin component 1 only.
;
_reflns_threshold_expression     'I > 2\s(I)'
_computing_cell_refinement       'CrysAlisPro 1.171.43.143a (Rigaku OD, 2024)'
_computing_data_collection       
'CrysAlisPro system (CCD 43.143a 64-bit (release 25-10-2024))'
_computing_data_reduction        'CrysAlisPro 1.171.43.143a (Rigaku OD, 2024)'
_computing_molecular_graphics    'Olex2 1.5 (Dolomanov et al., 2009)'
_computing_publication_material  'Olex2 1.5 (Dolomanov et al., 2009)'
_computing_structure_refinement  'SHELXL 2019/3 (Sheldrick, 2015)'
_computing_structure_solution    'SHELXT 2018/2 (Sheldrick, 2018)'
_refine_diff_density_max         0.625
_refine_diff_density_min         -0.770
_refine_diff_density_rms         0.070
_refine_ls_abs_structure_details 
;
 Refined as an inversion twin.
;
_refine_ls_abs_structure_Flack   0.461(6)
_refine_ls_extinction_coef       .
_refine_ls_extinction_method     none
_refine_ls_goodness_of_fit_ref   1.083
_refine_ls_hydrogen_treatment    constr
_refine_ls_matrix_type           full
_refine_ls_number_parameters     183
_refine_ls_number_reflns         2953
_refine_ls_number_restraints     0
_refine_ls_R_factor_all          0.0251
_refine_ls_R_factor_gt           0.0249
_refine_ls_restrained_S_all      1.083
_refine_ls_shift/su_max          0.000
_refine_ls_shift/su_mean         0.000
_refine_ls_structure_factor_coef Fsqd
_refine_ls_weighting_details     
'w=1/[\s^2^(Fo^2^)+(0.0378P)^2^+2.1233P] where P=(Fo^2^+2Fc^2^)/3'
_refine_ls_weighting_scheme      calc
_refine_ls_wR_factor_gt          0.0644
_refine_ls_wR_factor_ref         0.0645
_refine_special_details          
;
Refined as inversion twin. Disordered mixed solvent
site could not be refined and was treated with Olex2
masking procedure.
;
_olex2_refinement_description    
;
1. Twinned data refinement
 Scales: 0.539(7)
 0.461(7)
2. Fixed Uiso
 At 1.2 times of:
  All C(H) groups, All C(H,H) groups
3.a Secondary CH2 refined with riding coordinates:
 C7(H7A,H7B), C8(H8A,H8B), C9(H9A,H9B), C10(H10A,H10B), C11(H11A,H11B),
 C12(H12A,H12B), C13(H13A,H13B)
3.b Aromatic/amide H refined with riding coordinates:
 C3(H3), C4(H4), C5(H5)
;
_atom_sites_solution_hydrogens   geom
_atom_sites_solution_primary     dual
_atom_sites_solution_secondary   ?
loop_
_atom_site_label
_atom_site_type_symbol
_atom_site_fract_x
_atom_site_fract_y
_atom_site_fract_z
_atom_site_U_iso_or_equiv
_atom_site_adp_type
_atom_site_occupancy
_atom_site_site_symmetry_order
_atom_site_calc_flag
_atom_site_refinement_flags_posn
_atom_site_refinement_flags_adp
_atom_site_refinement_flags_occupancy
_atom_site_disorder_assembly
_atom_site_disorder_group
La1 La 0.31171(2) 0.31171(2) 1.000000 0.02582(11) Uani 1 2 d S T P . .
O2 O 0.4008(3) 0.4105(2) 0.8088(3) 0.0291(7) Uani 1 1 d . . . . .
O1 O 0.5111(3) 0.5477(3) 0.7060(3) 0.0378(8) Uani 1 1 d . . . . .
O4 O 0.1711(3) 0.3356(3) 0.8676(3) 0.0371(8) Uani 1 1 d . . . . .
O3 O 0.2418(3) 0.2179(3) 0.7598(3) 0.0403(9) Uani 1 1 d . . . . .
F1 F 0.1642(3) 0.1642(3) 1.000000 0.084(2) Uani 1 2 d S T P . .
N1 N 0.3833(3) 0.5150(3) 0.9912(3) 0.0248(7) Uani 1 1 d . . . . .
N2 N 0.2127(3) 0.4069(4) 1.1266(4) 0.0342(9) Uani 1 1 d . . . . .
C1 C 0.4555(3) 0.5036(4) 0.7961(4) 0.0257(10) Uani 1 1 d . . . . .
C2 C 0.4482(4) 0.5667(3) 0.9002(4) 0.0262(9) Uani 1 1 d . . . . .
C3 C 0.4999(4) 0.6698(4) 0.8961(5) 0.0355(11) Uani 1 1 d . . . . .
H3 H 0.547440 0.704325 0.831859 0.043 Uiso 1 1 calc R U . . .
C4 C 0.4807(5) 0.7220(4) 0.9881(6) 0.0452(13) Uani 1 1 d . . . . .
H4 H 0.514083 0.792762 0.987544 0.054 Uiso 1 1 calc R U . . .
C5 C 0.4112(4) 0.6676(4) 1.0810(5) 0.0390(12) Uani 1 1 d . . . . .
H5 H 0.395641 0.701067 1.143982 0.047 Uiso 1 1 calc R U . . .
C6 C 0.3650(4) 0.5650(4) 1.0811(4) 0.0299(11) Uani 1 1 d . . . . .
C7 C 0.2897(4) 0.5037(4) 1.1788(5) 0.0357(12) Uani 1 1 d . . . . .
H7A H 0.323669 0.491890 1.249854 0.043 Uiso 1 1 calc R U . . .
H7B H 0.257560 0.540692 1.211033 0.043 Uiso 1 1 calc R U . . .
C8 C 0.1514(4) 0.4258(5) 1.0350(5) 0.0416(14) Uani 1 1 d . . . . .
H8A H 0.102015 0.436294 1.081378 0.050 Uiso 1 1 calc R U . . .
H8B H 0.195150 0.487616 0.987864 0.050 Uiso 1 1 calc R U . . .
C9 C 0.0984(4) 0.3430(5) 0.9452(5) 0.0445(14) Uani 1 1 d . . . . .
H9A H 0.057622 0.279796 0.991244 0.053 Uiso 1 1 calc R U . . .
H9B H 0.053401 0.355528 0.891970 0.053 Uiso 1 1 calc R U . . .
C10 C 0.1212(5) 0.2683(5) 0.7655(6) 0.0478(15) Uani 1 1 d . . . . .
H10A H 0.085080 0.293498 0.714356 0.057 Uiso 1 1 calc R U . . .
H10B H 0.071851 0.202048 0.798913 0.057 Uiso 1 1 calc R U . . .
C11 C 0.1951(4) 0.2588(5) 0.6853(5) 0.0441(12) Uani 1 1 d . . . . .
H11A H 0.160992 0.214756 0.612815 0.053 Uiso 1 1 calc R U . . .
H11B H 0.245459 0.325038 0.652948 0.053 Uiso 1 1 calc R U . . .
C12 C 0.3024(5) 0.1941(4) 0.6859(5) 0.0446(14) Uani 1 1 d . . . . .
H12A H 0.357595 0.255254 0.648061 0.054 Uiso 1 1 calc R U . . .
H12B H 0.262869 0.147948 0.617517 0.054 Uiso 1 1 calc R U . . .
C13 C 0.3433(5) 0.1455(4) 0.7717(5) 0.0422(13) Uani 1 1 d . . . . .
H13A H 0.287006 0.085337 0.809741 0.051 Uiso 1 1 calc R U . . .
H13B H 0.382840 0.123872 0.721465 0.051 Uiso 1 1 calc R U . . .

loop_
_atom_site_aniso_label
_atom_site_aniso_U_11
_atom_site_aniso_U_22
_atom_site_aniso_U_33
_atom_site_aniso_U_23
_atom_site_aniso_U_13
_atom_site_aniso_U_12
La1 0.02808(14) 0.02808(14) 0.02011(16) 0.00199(6) -0.00199(6) 0.01315(13)
O2 0.0404(17) 0.0299(16) 0.0228(15) 0.0006(12) 0.0008(14) 0.0220(14)
O1 0.040(2) 0.043(2) 0.0262(18) 0.0040(15) 0.0101(15) 0.0170(17)
O4 0.0286(17) 0.053(2) 0.0267(17) -0.0015(16) -0.0038(14) 0.0184(16)
O3 0.057(2) 0.0387(18) 0.0243(16) -0.0058(14) -0.0125(16) 0.0235(17)
F1 0.066(2) 0.066(2) 0.051(3) 0.0209(19) -0.0209(19) -0.019(3)
N1 0.0274(18) 0.0333(19) 0.0208(17) -0.0008(15) -0.0027(15) 0.0205(17)
N2 0.028(2) 0.058(3) 0.025(2) 0.005(2) 0.0005(17) 0.0273(19)
C1 0.025(2) 0.036(2) 0.022(2) -0.0008(18) -0.0015(17) 0.019(2)
C2 0.025(2) 0.031(2) 0.025(2) -0.0015(16) -0.0042(18) 0.0154(19)
C3 0.030(3) 0.033(2) 0.042(3) -0.0012(19) 0.000(2) 0.015(2)
C4 0.044(3) 0.033(3) 0.058(3) -0.014(2) -0.012(3) 0.019(2)
C5 0.047(3) 0.045(3) 0.033(3) -0.015(2) -0.006(2) 0.029(3)
C6 0.035(3) 0.041(3) 0.025(2) -0.009(2) -0.008(2) 0.026(2)
C7 0.043(3) 0.052(3) 0.026(2) -0.005(2) 0.000(2) 0.034(3)
C8 0.034(3) 0.075(4) 0.029(3) 0.009(3) 0.002(2) 0.037(3)
C9 0.027(3) 0.069(4) 0.038(3) 0.013(3) 0.003(2) 0.024(3)
C10 0.037(3) 0.055(4) 0.041(3) -0.004(3) -0.018(2) 0.015(3)
C11 0.050(3) 0.048(3) 0.032(3) -0.003(2) -0.015(2) 0.023(3)
C12 0.072(4) 0.043(3) 0.025(2) -0.009(2) -0.006(3) 0.033(3)
C13 0.069(4) 0.032(3) 0.031(3) -0.011(2) -0.008(3) 0.029(3)

_geom_special_details            
;
 All esds (except the esd in the dihedral angle between two l.s. planes)
 are estimated using the full covariance matrix.  The cell esds are taken
 into account individually in the estimation of esds in distances, angles
 and torsion angles; correlations between esds in cell parameters are only
 used when they are defined by crystal symmetry.  An approximate (isotropic)
 treatment of cell esds is used for estimating esds involving l.s. planes.
;
loop_
_geom_bond_atom_site_label_1
_geom_bond_atom_site_label_2
_geom_bond_distance
_geom_bond_site_symmetry_2
_geom_bond_publ_flag
La1 O2 2.506(3) 4_557 ?
La1 O2 2.506(3) . ?
La1 O4 2.771(4) . ?
La1 O4 2.771(4) 4_557 ?
La1 O3 2.874(3) 4_557 ?
La1 O3 2.874(3) . ?
La1 F1 2.286(5) . ?
La1 N1 2.769(4) 4_557 ?
La1 N1 2.769(4) . ?
La1 N2 2.934(4) 4_557 ?
La1 N2 2.934(4) . ?
O2 C1 1.263(6) . ?
O1 C1 1.242(6) . ?
O4 C9 1.448(7) . ?
O4 C10 1.436(7) . ?
O3 C11 1.421(7) . ?
O3 C12 1.408(7) . ?
N1 C2 1.338(6) . ?
N1 C6 1.349(6) . ?
N2 C7 1.481(8) . ?
N2 C8 1.490(6) . ?
N2 C13 1.484(7) 4_557 ?
C1 C2 1.519(6) . ?
C2 C3 1.385(7) . ?
C3 H3 0.9500 . ?
C3 C4 1.395(8) . ?
C4 H4 0.9500 . ?
C4 C5 1.393(9) . ?
C5 H5 0.9500 . ?
C5 C6 1.378(8) . ?
C6 C7 1.495(8) . ?
C7 H7A 0.9900 . ?
C7 H7B 0.9900 . ?
C8 H8A 0.9900 . ?
C8 H8B 0.9900 . ?
C8 C9 1.477(9) . ?
C9 H9A 0.9900 . ?
C9 H9B 0.9900 . ?
C10 H10A 0.9900 . ?
C10 H10B 0.9900 . ?
C10 C11 1.494(9) . ?
C11 H11A 0.9900 . ?
C11 H11B 0.9900 . ?
C12 H12A 0.9900 . ?
C12 H12B 0.9900 . ?
C12 C13 1.511(8) . ?
C13 H13A 0.9900 . ?
C13 H13B 0.9900 . ?

loop_
_geom_angle_atom_site_label_1
_geom_angle_atom_site_label_2
_geom_angle_atom_site_label_3
_geom_angle
_geom_angle_site_symmetry_1
_geom_angle_site_symmetry_3
_geom_angle_publ_flag
O2 La1 O2 109.01(15) 4_557 . ?
O2 La1 O4 130.13(11) . 4_557 ?
O2 La1 O4 74.61(11) . . ?
O2 La1 O4 74.61(11) 4_557 4_557 ?
O2 La1 O4 130.13(11) 4_557 . ?
O2 La1 O3 62.52(11) . . ?
O2 La1 O3 166.86(11) 4_557 . ?
O2 La1 O3 166.87(11) . 4_557 ?
O2 La1 O3 62.52(11) 4_557 4_557 ?
O2 La1 N1 59.53(10) 4_557 4_557 ?
O2 La1 N1 67.29(11) 4_557 . ?
O2 La1 N1 59.53(10) . . ?
O2 La1 N1 67.29(11) . 4_557 ?
O2 La1 N2 109.46(12) . . ?
O2 La1 N2 109.46(12) 4_557 4_557 ?
O2 La1 N2 71.24(11) . 4_557 ?
O2 La1 N2 71.24(11) 4_557 . ?
O4 La1 O4 141.89(17) 4_557 . ?
O4 La1 O3 102.70(10) 4_557 . ?
O4 La1 O3 59.46(11) . . ?
O4 La1 O3 102.71(10) . 4_557 ?
O4 La1 O3 59.46(11) 4_557 4_557 ?
O4 La1 N2 61.54(11) 4_557 4_557 ?
O4 La1 N2 118.03(12) 4_557 . ?
O4 La1 N2 61.54(11) . . ?
O4 La1 N2 118.04(12) . 4_557 ?
O3 La1 O3 127.63(16) . 4_557 ?
O3 La1 N2 59.13(12) 4_557 . ?
O3 La1 N2 120.29(12) . . ?
O3 La1 N2 120.29(12) 4_557 4_557 ?
O3 La1 N2 59.13(12) . 4_557 ?
F1 La1 O2 125.50(8) . . ?
F1 La1 O2 125.50(8) . 4_557 ?
F1 La1 O4 70.94(8) . 4_557 ?
F1 La1 O4 70.94(8) . . ?
F1 La1 O3 63.81(8) . . ?
F1 La1 O3 63.81(8) . 4_557 ?
F1 La1 N1 140.27(8) . . ?
F1 La1 N1 140.27(8) . 4_557 ?
F1 La1 N2 89.43(10) . 4_557 ?
F1 La1 N2 89.43(10) . . ?
N1 La1 O4 140.95(11) 4_557 . ?
N1 La1 O4 74.07(11) 4_557 4_557 ?
N1 La1 O4 140.95(11) . 4_557 ?
N1 La1 O4 74.07(11) . . ?
N1 La1 O3 107.34(11) . 4_557 ?
N1 La1 O3 112.38(10) 4_557 4_557 ?
N1 La1 O3 112.38(10) . . ?
N1 La1 O3 107.34(11) 4_557 . ?
N1 La1 N1 79.46(16) 4_557 . ?
N1 La1 N2 57.07(13) 4_557 4_557 ?
N1 La1 N2 123.98(12) . 4_557 ?
N1 La1 N2 57.07(13) . . ?
N1 La1 N2 123.98(12) 4_557 . ?
N2 La1 N2 178.9(2) 4_557 . ?
C1 O2 La1 129.4(3) . . ?
C9 O4 La1 114.5(3) . . ?
C10 O4 La1 117.6(3) . . ?
C10 O4 C9 109.4(4) . . ?
C11 O3 La1 114.8(3) . . ?
C12 O3 La1 119.9(3) . . ?
C12 O3 C11 111.1(4) . . ?
C2 N1 La1 117.4(3) . . ?
C2 N1 C6 118.8(4) . . ?
C6 N1 La1 123.4(3) . . ?
C7 N2 La1 108.8(3) . . ?
C7 N2 C8 108.5(5) . . ?
C7 N2 C13 110.0(4) . 4_557 ?
C8 N2 La1 110.0(3) . . ?
C13 N2 La1 111.8(3) 4_557 . ?
C13 N2 C8 107.7(4) 4_557 . ?
O2 C1 C2 115.7(4) . . ?
O1 C1 O2 126.6(5) . . ?
O1 C1 C2 117.6(4) . . ?
N1 C2 C1 114.8(4) . . ?
N1 C2 C3 122.8(4) . . ?
C3 C2 C1 122.3(4) . . ?
C2 C3 H3 120.7 . . ?
C2 C3 C4 118.6(5) . . ?
C4 C3 H3 120.7 . . ?
C3 C4 H4 120.9 . . ?
C5 C4 C3 118.2(5) . . ?
C5 C4 H4 120.9 . . ?
C4 C5 H5 120.1 . . ?
C6 C5 C4 119.8(5) . . ?
C6 C5 H5 120.1 . . ?
N1 C6 C5 121.7(5) . . ?
N1 C6 C7 116.7(5) . . ?
C5 C6 C7 121.6(5) . . ?
N2 C7 C6 111.1(4) . . ?
N2 C7 H7A 109.4 . . ?
N2 C7 H7B 109.4 . . ?
C6 C7 H7A 109.4 . . ?
C6 C7 H7B 109.4 . . ?
H7A C7 H7B 108.0 . . ?
N2 C8 H8A 109.0 . . ?
N2 C8 H8B 109.0 . . ?
H8A C8 H8B 107.8 . . ?
C9 C8 N2 112.7(5) . . ?
C9 C8 H8A 109.0 . . ?
C9 C8 H8B 109.0 . . ?
O4 C9 C8 108.8(5) . . ?
O4 C9 H9A 109.9 . . ?
O4 C9 H9B 109.9 . . ?
C8 C9 H9A 109.9 . . ?
C8 C9 H9B 109.9 . . ?
H9A C9 H9B 108.3 . . ?
O4 C10 H10A 109.6 . . ?
O4 C10 H10B 109.6 . . ?
O4 C10 C11 110.1(5) . . ?
H10A C10 H10B 108.2 . . ?
C11 C10 H10A 109.6 . . ?
C11 C10 H10B 109.6 . . ?
O3 C11 C10 108.2(4) . . ?
O3 C11 H11A 110.1 . . ?
O3 C11 H11B 110.1 . . ?
C10 C11 H11A 110.1 . . ?
C10 C11 H11B 110.1 . . ?
H11A C11 H11B 108.4 . . ?
O3 C12 H12A 110.3 . . ?
O3 C12 H12B 110.3 . . ?
O3 C12 C13 107.0(4) . . ?
H12A C12 H12B 108.6 . . ?
C13 C12 H12A 110.3 . . ?
C13 C12 H12B 110.3 . . ?
N2 C13 C12 112.8(4) 4_557 . ?
N2 C13 H13A 109.0 4_557 . ?
N2 C13 H13B 109.0 4_557 . ?
C12 C13 H13A 109.0 . . ?
C12 C13 H13B 109.0 . . ?
H13A C13 H13B 107.8 . . ?

loop_
_geom_torsion_atom_site_label_1
_geom_torsion_atom_site_label_2
_geom_torsion_atom_site_label_3
_geom_torsion_atom_site_label_4
_geom_torsion
_geom_torsion_site_symmetry_1
_geom_torsion_site_symmetry_2
_geom_torsion_site_symmetry_3
_geom_torsion_site_symmetry_4
_geom_torsion_publ_flag
La1 O2 C1 O1 167.0(4) . . . . ?
La1 O2 C1 C2 -15.7(6) . . . . ?
La1 O4 C9 C8 56.1(5) . . . . ?
La1 O4 C10 C11 -46.4(6) . . . . ?
La1 O3 C11 C10 -48.1(5) . . . . ?
La1 O3 C12 C13 45.8(6) . . . . ?
La1 N1 C2 C1 13.6(5) . . . . ?
La1 N1 C2 C3 -170.7(4) . . . . ?
La1 N1 C6 C5 172.4(4) . . . . ?
La1 N1 C6 C7 -9.5(6) . . . . ?
La1 N2 C7 C6 51.1(4) . . . . ?
La1 N2 C8 C9 40.1(5) . . . . ?
O2 C1 C2 N1 -0.9(6) . . . . ?
O2 C1 C2 C3 -176.7(5) . . . . ?
O1 C1 C2 N1 176.7(4) . . . . ?
O1 C1 C2 C3 0.9(7) . . . . ?
O4 C10 C11 O3 62.2(6) . . . . ?
O3 C12 C13 N2 -62.3(7) . . . 4_557 ?
N1 C2 C3 C4 -2.5(8) . . . . ?
N1 C6 C7 N2 -30.7(6) . . . . ?
N2 C8 C9 O4 -65.3(6) . . . . ?
C1 C2 C3 C4 173.0(5) . . . . ?
C2 N1 C6 C5 0.2(7) . . . . ?
C2 N1 C6 C7 178.4(4) . . . . ?
C2 C3 C4 C5 0.9(8) . . . . ?
C3 C4 C5 C6 1.2(8) . . . . ?
C4 C5 C6 N1 -1.8(8) . . . . ?
C4 C5 C6 C7 -179.8(5) . . . . ?
C5 C6 C7 N2 147.4(5) . . . . ?
C6 N1 C2 C1 -173.8(4) . . . . ?
C6 N1 C2 C3 2.0(7) . . . . ?
C7 N2 C8 C9 159.0(4) . . . . ?
C8 N2 C7 C6 -68.6(5) . . . . ?
C9 O4 C10 C11 -179.3(5) . . . . ?
C10 O4 C9 C8 -169.4(5) . . . . ?
C11 O3 C12 C13 -176.5(4) . . . . ?
C12 O3 C11 C10 171.9(5) . . . . ?
C13 N2 C7 C6 173.9(4) 4_557 . . . ?
C13 N2 C8 C9 -82.0(6) 4_557 . . . ?

_smtbx_masks_special_details     ?
loop_
_smtbx_masks_void_nr
_smtbx_masks_void_average_x
_smtbx_masks_void_average_y
_smtbx_masks_void_average_z
_smtbx_masks_void_volume
_smtbx_masks_void_count_electrons
_smtbx_masks_void_content
1 0.000 0.000 -0.288 147.5 50.2 ?
2 0.000 0.562 0.167 41.4 11.5 ?
3 0.438 0.438 0.500 41.4 11.5 ?
4 0.562 1.000 0.833 41.4 11.5 ?

_smtbx_masks_void_probe_radius   1.2
_smtbx_masks_void_truncation_radius 1.2
_shelx_res_file                  
;
TITL rs141124_1_1_a.res in P3(1)21
    rs141124_1_1.res
    created by SHELXL-2019/3 at 10:17:49 on 18-Nov-2024
REM Old TITL rs141124_1_1 in P3(1)21
REM SHELXT solution in P3(1)21: R1 0.080, Rweak 0.042, Alpha 0.008
REM <I/s> 1.464 for 8 systematic absences, Orientation as input
REM Flack x = 0.462 ( 0.001 ) from 1283 Parsons' quotients
REM Formula found by SHELXT: C27 N6 O3 F2 La
CELL 1.54184 15.4947 15.4947 10.6535 90 90 120
ZERR 3 0.0001 0.0001 0.0001 0 0 0
LATT -1
SYMM -Y,+X-Y,0.333+Z
SYMM +Y-X,-X,0.667+Z
SYMM +Y,+X,-Z
SYMM -Y+X,-Y,0.667-Z
SYMM -X,-X+Y,0.333-Z
SFAC C H F La N O
UNIT 78 102 3 3 12 24

L.S. 9
PLAN  30
SIZE 0.04 0.05 0.22
TEMP -173
CONF
BOND
list 4
MORE -1
BOND $H
ABIN
fmap 2
acta
TWIN -1 0 0 0 -1 0 0 0 -1 2
REM <olex2.extras>
REM <HklSrc "%.\\rs141124_1_1.hkl">
REM </olex2.extras>

WGHT    0.037800    2.123300
BASF   0.46127
FVAR       0.38904
LA1   4    0.311711    0.311711    1.000000    10.50000    0.02808    0.02808 =
         0.02011    0.00199   -0.00199    0.01315
O2    6    0.400785    0.410488    0.808844    11.00000    0.04043    0.02988 =
         0.02278    0.00065    0.00082    0.02201
O1    6    0.511102    0.547684    0.706023    11.00000    0.03956    0.04284 =
         0.02622    0.00397    0.01013    0.01702
O4    6    0.171095    0.335556    0.867633    11.00000    0.02861    0.05331 =
         0.02674   -0.00146   -0.00379    0.01839
O3    6    0.241840    0.217870    0.759798    11.00000    0.05717    0.03875 =
         0.02428   -0.00584   -0.01246    0.02348
F1    3    0.164199    0.164199    1.000000    10.50000    0.06596    0.06596 =
         0.05119    0.02092   -0.02092   -0.01868
N1    5    0.383288    0.514977    0.991237    11.00000    0.02738    0.03333 =
         0.02075   -0.00076   -0.00270    0.02046
N2    5    0.212743    0.406913    1.126630    11.00000    0.02774    0.05769 =
         0.02517    0.00458    0.00054    0.02730
C1    1    0.455486    0.503561    0.796148    11.00000    0.02524    0.03562 =
         0.02187   -0.00079   -0.00147    0.01940
C2    1    0.448206    0.566689    0.900170    11.00000    0.02503    0.03066 =
         0.02502   -0.00152   -0.00418    0.01543
C3    1    0.499887    0.669827    0.896055    11.00000    0.02981    0.03312 =
         0.04248   -0.00124   -0.00016    0.01494
AFIX  43
H3    2    0.547440    0.704325    0.831859    11.00000   -1.20000
AFIX   0
C4    1    0.480670    0.722003    0.988121    11.00000    0.04419    0.03266 =
         0.05846   -0.01383   -0.01216    0.01900
AFIX  43
H4    2    0.514083    0.792762    0.987544    11.00000   -1.20000
AFIX   0
C5    1    0.411162    0.667585    1.080962    11.00000    0.04704    0.04505 =
         0.03269   -0.01470   -0.00610    0.02887
AFIX  43
H5    2    0.395641    0.701067    1.143982    11.00000   -1.20000
AFIX   0
C6    1    0.364979    0.565039    1.081125    11.00000    0.03452    0.04055 =
         0.02488   -0.00874   -0.00809    0.02637
C7    1    0.289749    0.503748    1.178768    11.00000    0.04325    0.05183 =
         0.02573   -0.00507    0.00030    0.03401
AFIX  23
H7A   2    0.323669    0.491890    1.249854    11.00000   -1.20000
H7B   2    0.257560    0.540692    1.211033    11.00000   -1.20000
AFIX   0
C8    1    0.151371    0.425788    1.034988    11.00000    0.03448    0.07465 =
         0.02860    0.00870    0.00203    0.03707
AFIX  23
H8A   2    0.102015    0.436294    1.081378    11.00000   -1.20000
H8B   2    0.195150    0.487616    0.987864    11.00000   -1.20000
AFIX   0
C9    1    0.098376    0.343002    0.945198    11.00000    0.02732    0.06891 =
         0.03756    0.01295    0.00338    0.02435
AFIX  23
H9A   2    0.057622    0.279796    0.991244    11.00000   -1.20000
H9B   2    0.053401    0.355528    0.891970    11.00000   -1.20000
AFIX   0
C10   1    0.121168    0.268294    0.765471    11.00000    0.03739    0.05510 =
         0.04068   -0.00435   -0.01765    0.01547
AFIX  23
H10A  2    0.085080    0.293498    0.714356    11.00000   -1.20000
H10B  2    0.071851    0.202048    0.798913    11.00000   -1.20000
AFIX   0
C11   1    0.195062    0.258809    0.685270    11.00000    0.05029    0.04761 =
         0.03226   -0.00278   -0.01541    0.02293
AFIX  23
H11A  2    0.160992    0.214756    0.612815    11.00000   -1.20000
H11B  2    0.245459    0.325038    0.652948    11.00000   -1.20000
AFIX   0
C12   1    0.302450    0.194142    0.685894    11.00000    0.07233    0.04284 =
         0.02474   -0.00868   -0.00570    0.03327
AFIX  23
H12A  2    0.357595    0.255254    0.648061    11.00000   -1.20000
H12B  2    0.262869    0.147948    0.617517    11.00000   -1.20000
AFIX   0
C13   1    0.343279    0.145486    0.771743    11.00000    0.06851    0.03167 =
         0.03146   -0.01113   -0.00786    0.02889
AFIX  23
H13A  2    0.287006    0.085337    0.809741    11.00000   -1.20000
H13B  2    0.382840    0.123872    0.721465    11.00000   -1.20000
AFIX   0
HKLF 4


REM  rs141124_1_1_a.res in P3(1)21
REM wR2 = 0.0645, GooF = S = 1.083, Restrained GooF = 1.083 for all data
REM R1 = 0.0249 for 2925 Fo > 4sig(Fo) and 0.0251 for all 2953 data
REM 183 parameters refined using 0 restraints

END

WGHT      0.0378      2.1310

REM Highest difference peak  0.625,  deepest hole -0.770,  1-sigma level  0.070
Q1    1   0.0000  0.1698  0.6667  10.50000  0.05    0.63
Q2    1   0.0535 -0.0035  0.9935  11.00000  0.05    0.55
Q3    1   0.1399  0.0898  0.9996  11.00000  0.05    0.34
Q4    1   0.0579  0.3648  0.6799  11.00000  0.05    0.32
Q5    1   0.5200  0.8404  0.8172  11.00000  0.05    0.31
Q6    1   0.4097  0.4097  0.5000  10.50000  0.05    0.30
Q7    1   0.3268  0.3497  1.0536  11.00000  0.05    0.28
Q8    1   0.1080  0.0000  0.8333  10.50000  0.05    0.26
Q9    1   0.3320  0.1760  0.4973  11.00000  0.05    0.26
Q10   1   0.5744  0.6258  1.0003  11.00000  0.05    0.24
Q11   1  -0.0304  0.0301  0.8735  11.00000  0.05    0.23
Q12   1   0.2363  0.2644  1.0860  11.00000  0.05    0.22
Q13   1   0.1454  0.3735  1.0144  11.00000  0.05    0.22
Q14   1   0.4874  0.4874  0.5000  10.50000  0.05    0.22
Q15   1   0.4755  0.1663  0.6686  11.00000  0.05    0.22
Q16   1   0.0000  0.0690  0.6667  10.50000  0.05    0.22
Q17   1   0.0374  0.0832  0.8111  11.00000  0.05    0.22
Q18   1   0.1244  0.1228  0.5292  11.00000  0.05    0.21
Q19   1   0.1538  0.1010  0.5796  11.00000  0.05    0.21
Q20   1   0.4044  0.2993  0.4943  11.00000  0.05    0.21
Q21   1   0.0831  0.1172  0.7269  11.00000  0.05    0.21
Q22   1   0.1467  0.5604  1.0913  11.00000  0.05    0.21
Q23   1   0.0428  0.1196  1.1023  11.00000  0.05    0.20
Q24   1   0.3082  0.1282  0.4645  11.00000  0.05    0.20
Q25   1   0.3589  0.3132  1.1016  11.00000  0.05    0.20
Q26   1   0.5741  0.6039  0.7177  11.00000  0.05    0.19
Q27   1   0.0494  0.4802  1.0871  11.00000  0.05    0.19
Q28   1   0.0918  0.1970  1.0019  11.00000  0.05    0.19
Q29   1   0.3695  0.0500  0.6608  11.00000  0.05    0.19
Q30   1   0.3511  0.4106  0.8295  11.00000  0.05    0.19
;
_shelx_res_checksum              10428
_shelx_fab_file                  
;
0 0 3 -24.2097 -2.6817
0 0 6 10.9427 -1.5085
0 0 9 -5.3028 -1.2027
0 0 12 1.0271 -0.5163
1 0 -13 0.4996 0.9642
1 0 -12 -0.2484 1.1726
1 0 -11 -0.8981 -0.0958
1 0 -10 0.3824 2.7475
1 0 -9 2.7339 1.4115
1 0 -8 -1.7102 -1.0055
1 0 -7 5.4731 -5.6150
1 0 -6 -2.0595 1.3107
1 0 -5 0.1329 2.8867
1 0 -4 -4.8185 12.9341
1 0 -3 3.0733 1.2692
1 0 -2 -6.3439 -7.3339
1 0 -1 13.7148 -20.8872
1 0 0 32.4613 -0.0595
1 0 1 4.5780 11.2993
1 0 2 -10.2757 19.9789
1 0 3 1.8553 -1.1492
1 0 4 -4.7034 -5.7790
1 0 5 7.4043 -9.2125
1 0 6 -0.8740 -0.9289
1 0 7 -0.2189 1.8143
1 0 8 -1.2427 5.4512
1 0 9 -0.5842 -0.8933
1 0 10 -1.9822 -1.3636
1 0 11 2.3891 -0.9604
1 0 12 1.8324 -0.6734
1 0 13 -0.5522 0.5035
1 1 0 24.3121 -13.7588
1 1 1 -13.8211 2.1798
1 1 2 13.1354 -2.0773
1 1 3 4.5391 9.1637
1 1 4 2.9683 -1.5904
1 1 5 -3.9203 -0.4493
1 1 6 -1.4872 -5.7845
1 1 7 -4.9495 -1.8667
1 1 8 4.4379 -2.4324
1 1 9 0.6299 1.9381
1 1 10 -0.8402 0.4414
1 1 11 0.1657 0.5957
1 1 12 0.5887 -0.9552
1 1 13 -0.3926 -0.1976
2 0 -13 0.9211 1.1535
2 0 -12 1.0767 0.1606
2 0 -11 -1.5352 0.2457
2 0 -10 4.1691 -2.4949
2 0 -9 -3.3825 0.5121
2 0 -8 -2.8772 -1.1204
2 0 -7 1.1056 2.9900
2 0 -6 6.3251 0.7274
2 0 -5 -1.0360 3.1270
2 0 -4 4.6418 -2.7809
2 0 -3 -15.6218 1.1533
2 0 -2 -8.4050 -8.9873
2 0 -1 -0.7972 7.3327
2 0 0 51.3461 -0.1209
2 0 1 6.0215 15.7311
2 0 2 4.0270 -0.8376
2 0 3 -14.6184 -1.4204
2 0 4 -7.8888 -9.2923
2 0 5 1.6169 2.4070
2 0 6 5.8856 -1.0361
2 0 7 -0.5268 2.9046
2 0 8 2.3257 0.0271
2 0 9 -2.5411 -0.8624
2 0 10 -3.3742 -2.2517
2 0 11 2.2948 -0.9955
2 0 12 1.1723 -0.5500
2 0 13 -1.2036 1.0870
2 1 -13 1.4472 0.4631
2 1 -12 0.9370 1.0548
2 1 -11 -0.6459 -1.7912
2 1 -10 2.6306 -0.4202
2 1 -9 -0.9858 -2.8649
2 1 -8 -5.1577 1.9417
2 1 -7 1.6181 -1.3159
2 1 -6 0.2277 3.4678
2 1 -5 0.8047 -8.4077
2 1 -4 3.6771 -0.1632
2 1 -3 -0.4335 -8.0498
2 1 -2 -12.9314 15.5479
2 1 -1 0.2004 0.9054
2 1 0 21.3449 13.1419
2 1 1 8.4986 -14.5736
2 1 2 6.8246 2.6256
2 1 3 4.1541 -7.4092
2 1 4 -10.2769 5.4383
2 1 5 -1.9279 -0.4109
2 1 6 -0.7716 2.1671
2 1 7 -1.1359 -5.2975
2 1 8 4.6233 0.8202
2 1 9 1.2264 -1.5561
2 1 10 -2.6068 0.5309
2 1 11 0.6986 -0.1043
2 1 12 -0.0908 -1.0113
2 1 13 -1.3862 -0.1969
2 2 0 20.6456 6.4446
2 2 1 4.2066 9.4824
2 2 2 -2.8854 -3.0858
2 2 3 -3.3927 -2.4781
2 2 4 -8.3618 -10.4747
2 2 5 2.9005 2.5922
2 2 6 1.3507 0.7964
2 2 7 -1.5774 1.2220
2 2 8 0.3659 -2.7725
2 2 9 -0.3492 -0.1422
2 2 10 -2.0593 -3.7910
2 2 11 2.7765 0.5696
2 2 12 0.9542 0.2572
3 0 -13 0.8470 -0.2471
3 0 -12 -0.4671 0.1276
3 0 -11 -2.8783 -1.1793
3 0 -10 0.8457 3.5248
3 0 -9 -0.3974 0.2907
3 0 -8 -0.9532 2.8469
3 0 -7 5.7138 -3.9813
3 0 -6 1.0111 0.2346
3 0 -5 -5.5580 -4.2960
3 0 -4 -4.0186 13.8180
3 0 -3 -2.7588 0.0186
3 0 -2 1.3540 7.5457
3 0 -1 15.6456 -20.8340
3 0 0 24.0820 -0.4084
3 0 1 -3.1051 -0.0989
3 0 2 -9.3512 21.5785
3 0 3 -4.1089 -0.6507
3 0 4 -4.0760 -1.5970
3 0 5 6.4495 -5.9197
3 0 6 4.1101 -0.4651
3 0 7 -4.1320 -2.3209
3 0 8 0.8579 3.2060
3 0 9 -2.4718 -0.3072
3 0 10 -2.5895 -0.2606
3 0 11 2.5359 -0.1673
3 0 12 2.0288 -0.2160
3 0 13 -0.8754 1.0491
3 1 -12 -0.7022 -1.6189
3 1 -11 -3.2091 -0.4514
3 1 -10 0.6590 -0.9520
3 1 -9 -0.4339 3.2287
3 1 -8 -1.4505 -0.4449
3 1 -7 4.0568 1.7582
3 1 -6 -0.7597 -6.0831
3 1 -5 -5.5173 -1.8862
3 1 -4 -2.9785 0.2513
3 1 -3 1.8940 11.6845
3 1 -2 1.4347 3.0862
3 1 -1 9.8910 0.5755
3 1 0 10.6507 -12.0849
3 1 1 -3.0506 0.2657
3 1 2 -2.5159 2.9308
3 1 3 4.5085 8.9046
3 1 4 -5.2488 -0.9854
3 1 5 2.8714 3.6435
3 1 6 -1.2129 -5.5409
3 1 7 -1.5436 -2.9098
3 1 8 0.7900 -1.0102
3 1 9 1.1724 2.0088
3 1 10 -2.9050 -0.3863
3 1 11 1.3633 1.3066
3 1 12 0.1602 -0.8635
3 2 -12 1.2635 -0.7691
3 2 -11 -2.8284 -1.0958
3 2 -10 -0.0008 1.5437
3 2 -9 -2.5612 -0.2394
3 2 -8 -0.9323 1.1388
3 2 -7 3.3581 -1.6063
3 2 -6 2.1011 -0.4179
3 2 -5 -7.6794 -3.7694
3 2 -4 -5.8343 3.6213
3 2 -3 -3.3800 -1.9100
3 2 -2 5.6726 10.5995
3 2 -1 9.3931 -8.1427
3 2 0 13.7295 8.9028
3 2 1 -6.2886 -6.8721
3 2 2 -4.1288 12.3569
3 2 3 -4.0950 -2.1434
3 2 4 -2.6447 -1.9782
3 2 5 3.6885 -0.9907
3 2 6 3.5988 0.5205
3 2 7 -4.3365 -2.3261
3 2 8 0.4673 1.3121
3 2 9 -0.8247 -1.3491
3 2 10 -0.2909 -2.0821
3 2 11 1.5583 0.0266
3 2 12 1.1054 0.2621
3 3 0 2.3420 -2.0369
3 3 1 7.8328 -1.3593
3 3 2 -4.2362 6.7018
3 3 3 0.8289 7.5190
3 3 4 -8.5753 -2.8605
3 3 5 1.7510 1.1377
3 3 6 -0.3263 -3.3197
3 3 7 1.7270 -1.4086
3 3 8 -0.1960 1.6984
3 3 9 1.6022 1.6506
3 3 10 -2.4244 -1.9227
3 3 11 0.4621 -0.0717
3 3 12 0.0394 -0.7790
4 0 -12 -0.0452 -1.0308
4 0 -11 -0.5333 2.2933
4 0 -10 2.9299 -0.6450
4 0 -9 -0.2301 -0.9284
4 0 -8 -4.3128 -3.6653
4 0 -7 1.8588 1.7811
4 0 -6 -0.5999 -0.9222
4 0 -5 0.2169 4.9747
4 0 -4 2.4346 1.2888
4 0 -3 -2.0366 -1.0355
4 0 -2 -6.9122 -6.9525
4 0 -1 3.7678 -1.1759
4 0 0 12.0441 -0.9008
4 0 1 5.1842 13.9050
4 0 2 -1.9586 8.3387
4 0 3 1.8917 -0.6625
4 0 4 -9.2005 -11.5573
4 0 5 2.6041 0.2584
4 0 6 -0.7769 -0.8079
4 0 7 0.1096 3.8889
4 0 8 1.3957 1.6099
4 0 9 1.1909 -0.7935
4 0 10 -3.1822 -2.6777
4 0 11 1.6371 0.1481
4 0 12 1.4610 -1.0842
4 1 -12 -0.4143 0.2459
4 1 -11 -2.3127 -0.7531
4 1 -10 4.0151 1.0072
4 1 -9 -0.0311 -3.0227
4 1 -8 -1.5277 -0.2565
4 1 -7 -1.4414 -0.3773
4 1 -6 -0.1587 1.3949
4 1 -5 -3.1316 -1.5422
4 1 -4 4.4103 4.9991
4 1 -3 -2.0384 -6.5285
4 1 -2 -0.5964 7.3633
4 1 -1 -1.8805 -9.1074
4 1 0 8.8144 7.9500
4 1 1 -1.6446 -0.2403
4 1 2 4.6905 13.0923
4 1 3 2.6520 -2.6299
4 1 4 -3.8852 -3.9506
4 1 5 -4.5784 0.9141
4 1 6 -0.1929 -0.2767
4 1 7 -3.0116 -1.6307
4 1 8 4.8348 1.1780
4 1 9 0.9706 -0.7440
4 1 10 -1.6558 -0.6058
4 1 11 -0.1312 1.3969
4 1 12 1.1804 -0.5303
4 2 -12 0.1271 -0.5703
4 2 -11 -0.4926 1.3361
4 2 -10 0.3496 0.6631
4 2 -9 0.8948 -1.0380
4 2 -8 -4.0003 -2.4812
4 2 -7 1.1529 0.8600
4 2 -6 -1.7356 -1.2539
4 2 -5 0.2501 3.3777
4 2 -4 -4.7349 -1.2517
4 2 -3 3.5947 -0.0816
4 2 -2 -3.2182 0.2556
4 2 -1 8.7428 0.0465
4 2 0 -2.9291 2.5512
4 2 1 2.9941 4.7811
4 2 2 -3.3209 8.1814
4 2 3 5.0937 0.3309
4 2 4 -6.6141 -7.2330
4 2 5 2.3551 1.4307
4 2 6 -0.5111 0.4051
4 2 7 0.9814 0.3549
4 2 8 -2.0974 1.0932
4 2 9 1.4815 -1.8698
4 2 10 -2.5058 -1.9323
4 2 11 1.8318 1.4098
4 2 12 1.2727 -0.0705
4 3 -12 0.5990 -0.4762
4 3 -11 -0.9025 0.0438
4 3 -10 1.6333 0.2370
4 3 -9 -0.0371 -1.2269
4 3 -8 -0.6860 -0.2224
4 3 -7 -1.2822 0.9271
4 3 -6 1.7312 -0.4502
4 3 -5 -1.7476 1.6559
4 3 -4 -0.8893 0.4801
4 3 -3 -2.3403 2.2790
4 3 -2 2.6288 4.8541
4 3 -1 0.0527 -3.7458
4 3 0 3.4287 2.5546
4 3 1 -1.4902 1.2196
4 3 2 2.6165 10.0414
4 3 3 -1.2298 2.3257
4 3 4 -3.1468 -4.4818
4 3 5 -0.9853 1.9414
4 3 6 2.2341 -2.4983
4 3 7 -0.3322 -1.6092
4 3 8 1.3093 1.1622
4 3 9 -0.4176 0.2589
4 3 10 -1.0787 -0.5315
4 3 11 -0.6662 1.4747
4 3 12 0.9153 -0.5865
4 4 0 -6.9737 0.4060
4 4 1 6.0950 -0.9967
4 4 2 -1.8064 6.7119
4 4 3 3.1368 3.9982
4 4 4 -3.9242 -1.9558
4 4 5 2.4747 1.5393
4 4 6 0.6350 -1.2549
4 4 7 0.3922 -1.6895
4 4 8 -1.8890 1.7931
4 4 9 1.0856 -1.4041
4 4 10 -0.6717 -0.1428
4 4 11 0.2110 0.3892
4 4 12 0.7741 0.3392
5 0 -12 1.0965 -1.3168
5 0 -11 -2.5879 -1.8872
5 0 -10 0.7649 0.9128
5 0 -9 -4.3836 -1.2777
5 0 -8 -0.9311 1.7514
5 0 -7 1.2259 0.8868
5 0 -6 3.9117 -1.3097
5 0 -5 -4.2732 -3.4528
5 0 -4 -1.7089 6.3130
5 0 -3 -9.1058 -1.3995
5 0 -2 4.4881 11.7897
5 0 -1 7.1066 -8.9536
5 0 0 13.8876 -1.5000
5 0 1 -3.6881 -2.2675
5 0 2 -3.4139 9.0722
5 0 3 -5.2148 -1.3147
5 0 4 -3.5846 -2.2566
5 0 5 0.4990 1.7834
5 0 6 5.9565 -1.1294
5 0 7 -2.4895 -0.6200
5 0 8 0.3368 1.6174
5 0 9 -1.7789 -0.7942
5 0 10 -2.1596 -0.5644
5 0 11 0.9117 0.3940
5 0 12 2.2927 -0.7889
5 1 -12 0.0781 -1.8325
5 1 -11 -1.3162 -1.6623
5 1 -10 -1.3953 -1.0974
5 1 -9 -0.5491 -0.6208
5 1 -8 -4.1053 1.0492
5 1 -7 3.1826 3.0098
5 1 -6 0.0466 -3.0240
5 1 -5 0.3404 -0.7665
5 1 -4 -7.4088 0.1174
5 1 -3 -0.7763 3.1038
5 1 -2 -3.6626 7.4389
5 1 -1 11.8588 -1.1889
5 1 0 3.7618 -1.9456
5 1 1 4.5853 0.1272
5 1 2 -7.5273 6.9777
5 1 3 0.2268 -0.0795
5 1 4 -7.8856 -1.3233
5 1 5 3.0531 3.4402
5 1 6 -1.2636 -2.0210
5 1 7 0.6247 -3.0251
5 1 8 -0.9150 0.8286
5 1 9 3.2838 -0.3682
5 1 10 -2.4164 0.1823
5 1 11 1.0922 1.7167
5 1 12 0.4655 -1.2252
5 2 -12 1.5514 -1.7359
5 2 -11 -2.1083 -1.2334
5 2 -10 -0.1051 0.1955
5 2 -9 -2.3152 -0.9374
5 2 -8 -1.4870 1.0019
5 2 -7 -1.1685 1.6633
5 2 -6 3.4436 -2.9280
5 2 -5 -2.7923 -0.4211
5 2 -4 -2.6485 -0.4171
5 2 -3 -4.7434 0.6947
5 2 -2 3.6824 6.9788
5 2 -1 3.0332 0.7467
5 2 0 6.2408 0.9421
5 2 1 -1.0895 -0.8514
5 2 2 -0.8179 4.5236
5 2 3 -1.9097 2.0734
5 2 4 -3.4035 -3.0750
5 2 5 0.1558 3.7237
5 2 6 2.9457 -2.4592
5 2 7 -1.8977 0.8421
5 2 8 0.0080 1.9371
5 2 9 0.3912 -1.0939
5 2 10 -0.2392 -1.6743
5 2 11 0.5721 1.1636
5 2 12 1.9943 -1.3014
5 3 -12 1.0650 -1.1609
5 3 -11 -0.8106 -0.9461
5 3 -10 -1.2171 0.8496
5 3 -9 0.7595 -1.1401
5 3 -8 -1.9621 1.3471
5 3 -7 1.0167 0.5602
5 3 -6 0.8549 -1.3746
5 3 -5 1.1168 1.3338
5 3 -4 -5.7006 -0.3571
5 3 -3 1.9584 1.7738
5 3 -2 -3.5788 5.3897
5 3 -1 7.3362 0.1435
5 3 0 -2.8190 0.8519
5 3 1 4.9240 -0.4974
5 3 2 -4.6488 5.5532
5 3 3 0.7825 0.5858
5 3 4 -4.0010 -2.3427
5 3 5 1.5978 1.4092
5 3 6 0.1377 -0.5180
5 3 7 1.0808 -1.3974
5 3 8 -0.5706 3.2767
5 3 9 2.5486 -1.6597
5 3 10 -1.0747 0.6884
5 3 11 0.4894 0.6995
5 3 12 0.8880 -0.7587
5 4 -11 -0.5650 -0.3261
5 4 -10 -0.3104 0.2147
5 4 -9 0.6220 -0.1677
5 4 -8 -0.2520 0.3315
5 4 -7 -1.2539 0.5490
5 4 -6 2.0802 -3.2794
5 4 -5 0.5287 2.2651
5 4 -4 0.0796 -1.6674
5 4 -3 0.2635 3.9906
5 4 -2 1.7800 3.1301
5 4 -1 0.3971 1.8211
5 4 0 -0.1057 -2.4080
5 4 1 0.7080 1.0362
5 4 2 1.1186 3.0598
5 4 3 -0.8057 3.3678
5 4 4 -2.4152 -2.7707
5 4 5 -0.1923 2.6049
5 4 6 1.4381 -2.3917
5 4 7 0.0662 1.1308
5 4 8 0.1076 0.8979
5 4 9 0.8536 -0.3809
5 4 10 -0.3095 0.1787
5 4 11 0.4270 0.6644
5 5 0 -3.4165 0.3099
5 5 1 2.6338 -2.2595
5 5 2 -0.1239 3.4671
5 5 3 0.9817 0.3836
5 5 4 -1.2942 -0.1016
5 5 5 0.4676 1.4406
5 5 6 1.0443 -0.7176
5 5 7 -0.3604 -0.5298
5 5 8 -0.2827 1.3709
5 5 9 0.5783 -1.1039
5 5 10 -0.2964 1.2298
5 5 11 0.0306 0.0525
6 0 -12 -1.1405 -1.9078
6 0 -11 -1.3020 0.4698
6 0 -10 0.0677 1.7436
6 0 -9 1.8511 -1.5283
6 0 -8 -2.5042 -1.2428
6 0 -7 1.3875 -0.2453
6 0 -6 -3.7605 -1.8235
6 0 -5 -0.0289 3.7441
6 0 -4 -1.9781 5.5179
6 0 -3 3.9662 -1.8906
6 0 -2 -1.2149 1.6767
6 0 -1 6.2750 -8.7136
6 0 0 -2.8298 -1.8623
6 0 1 0.1458 3.9497
6 0 2 -4.8504 10.5035
6 0 3 5.3555 -1.5880
6 0 4 -4.2392 -3.7977
6 0 5 1.7997 -0.9187
6 0 6 -2.4613 -1.4638
6 0 7 -0.4818 2.3134
6 0 8 -0.7478 3.3658
6 0 9 2.3993 -1.1705
6 0 10 -2.4059 -1.8165
6 0 11 0.8742 0.1249
6 0 12 0.7915 -1.6441
6 1 -12 0.3726 -1.2703
6 1 -11 -3.5040 0.2780
6 1 -10 1.3821 1.4711
6 1 -9 -0.3470 -0.9696
6 1 -8 0.1189 -1.1687
6 1 -7 -1.9574 0.4887
6 1 -6 0.9560 -2.7948
6 1 -5 -4.2609 4.3847
6 1 -4 0.3454 4.0309
6 1 -3 -1.0083 0.8833
6 1 -2 5.0526 2.2814
6 1 -1 1.6339 -4.4391
6 1 0 2.4380 -3.5870
6 1 1 -3.6744 6.1705
6 1 2 -2.1970 7.8333
6 1 3 -0.0317 1.4357
6 1 4 -1.8067 -5.7975
6 1 5 -0.7979 1.9059
6 1 6 0.5695 -2.7716
6 1 7 -2.4321 0.4075
6 1 8 1.5721 1.1958
6 1 9 2.1598 -1.1419
6 1 10 -0.7620 -0.4718
6 1 11 -0.3097 1.3924
6 1 12 0.9549 -1.2368
6 2 -11 -1.5440 -0.3894
6 2 -10 -0.7357 1.6730
6 2 -9 1.7238 -1.6162
6 2 -8 -2.2369 0.6683
6 2 -7 -0.4419 -0.4611
6 2 -6 -1.0815 -2.1611
6 2 -5 -0.2452 1.8673
6 2 -4 -4.4502 2.8538
6 2 -3 4.7413 0.4351
6 2 -2 -0.0929 4.9166
6 2 -1 7.2815 -3.2040
6 2 0 -3.2811 -0.3794
6 2 1 1.1370 0.8829
6 2 2 -2.8248 7.3644
6 2 3 2.4944 0.1142
6 2 4 -3.6229 -0.5851
6 2 5 1.2898 0.5214
6 2 6 0.1298 -0.9956
6 2 7 0.6843 -1.4911
6 2 8 -1.4976 3.0626
6 2 9 2.1848 -2.6108
6 2 10 -1.6157 0.3172
6 2 11 0.6249 0.1340
6 3 -11 -1.2908 0.1837
6 3 -10 -0.2168 0.8067
6 3 -9 0.5121 -0.4096
6 3 -8 -0.5171 -0.1206
6 3 -7 -1.9096 0.8060
6 3 -6 2.0683 -3.2415
6 3 -5 -1.5554 3.7109
6 3 -4 -1.7106 -0.5324
6 3 -3 0.4024 3.7855
6 3 -2 1.9928 1.7018
6 3 -1 1.9856 1.5351
6 3 0 -0.1210 -3.1799
6 3 1 -0.2795 2.6037
6 3 2 -1.5856 2.2269
6 3 3 0.2901 1.6628
6 3 4 -1.7001 -2.9517
6 3 5 2.1352 2.9129
6 3 6 2.1134 -3.2174
6 3 7 -0.4429 0.5569
6 3 8 -0.2938 0.6476
6 3 9 1.3336 -0.8236
6 3 10 -0.4047 -0.1112
6 3 11 0.1154 0.6665
6 4 -11 -0.4942 -0.4745
6 4 -10 -0.3434 0.8468
6 4 -9 1.4145 -0.9683
6 4 -8 -0.2115 1.2566
6 4 -7 -0.7774 -0.6750
6 4 -6 1.3458 -1.6017
6 4 -5 0.2476 0.8660
6 4 -4 -0.7968 0.3748
6 4 -3 2.2377 1.1210
6 4 -2 -0.2812 5.3056
6 4 -1 1.8164 -1.3880
6 4 0 -2.0529 0.5227
6 4 1 1.5451 -1.7177
6 4 2 -1.0973 3.5364
6 4 3 -0.0603 0.7306
6 4 4 -1.1594 0.3287
6 4 5 0.6984 0.3390
6 4 6 1.9535 -1.6985
6 4 7 -0.1514 -1.2064
6 4 8 0.0747 1.8283
6 4 9 1.2086 -1.4918
6 4 10 -0.4139 1.1718
6 4 11 -0.1047 -0.5453
6 5 -10 -0.7283 0.3454
6 5 -9 0.9712 0.0428
6 5 -8 -0.1842 -0.1857
6 5 -7 -0.1455 0.1581
6 5 -6 0.7960 -2.7975
6 5 -5 0.4074 2.6328
6 5 -4 -0.3990 -1.3251
6 5 -3 0.4124 1.6823
6 5 -2 0.6398 0.5022
6 5 -1 0.1889 0.4278
6 5 0 -0.5631 -2.5003
6 5 1 -0.2935 0.4347
6 5 2 0.2559 0.0254
6 5 3 -0.1636 2.0338
6 5 4 -0.3601 -0.8098
6 5 5 0.9759 1.4777
6 5 6 0.7597 -2.3426
6 5 7 0.4335 1.2687
6 5 8 -0.4877 -0.4183
6 5 9 1.2798 -0.1708
6 5 10 -0.2827 0.8099
6 6 0 -0.0762 -0.6318
6 6 1 -1.3887 -1.6007
6 6 2 0.6540 0.7524
6 6 3 -0.3023 0.3296
6 6 4 0.7004 0.6795
6 6 5 -1.0048 0.7821
6 6 6 0.6640 -1.2004
6 6 7 -0.5220 0.2357
6 6 8 0.3172 -0.0139
6 6 9 0.4037 -0.2012
6 6 10 0.0534 1.1102
7 0 -12 1.2489 -1.3616
7 0 -11 -2.0108 -1.2264
7 0 -10 1.1964 -0.8732
7 0 -9 -2.6088 -1.6594
7 0 -8 -1.8710 -0.0411
7 0 -7 -1.4343 3.5799
7 0 -6 2.7449 -1.8372
7 0 -5 -0.6671 2.4682
7 0 -4 0.9658 -0.4331
7 0 -3 -4.5321 -2.0133
7 0 -2 -0.2272 3.1899
7 0 -1 0.5405 0.4762
7 0 0 4.4968 -2.0985
7 0 1 1.1156 5.6447
7 0 2 0.2593 1.0708
7 0 3 -0.7160 -1.9267
7 0 4 -3.4411 -2.5022
7 0 5 -1.0104 3.1023
7 0 6 1.0107 -1.7357
7 0 7 -1.4751 0.2594
7 0 8 -0.2100 1.1840
7 0 9 0.6462 -1.4691
7 0 10 -1.8675 -0.3006
7 0 11 -0.2617 0.9378
7 0 12 1.2232 -1.2684
7 1 -11 -1.1286 -1.1250
7 1 -10 -0.8123 0.6892
7 1 -9 0.2271 -2.7994
7 1 -8 -3.5702 1.4046
7 1 -7 -0.2568 1.1700
7 1 -6 0.7099 -0.2960
7 1 -5 1.6294 1.2922
7 1 -4 -2.9583 2.2573
7 1 -3 1.5170 -3.6638
7 1 -2 -4.0143 5.3546
7 1 -1 4.0101 -1.8483
7 1 0 0.6501 2.1815
7 1 1 2.9348 2.2845
7 1 2 -2.1153 5.0110
7 1 3 -0.2903 -3.8295
7 1 4 -4.5393 -1.7460
7 1 5 1.9748 -0.1371
7 1 6 -0.3297 -0.8615
7 1 7 -0.4072 -0.7063
7 1 8 -0.6676 2.3066
7 1 9 2.3522 -2.5722
7 1 10 -1.8557 0.5518
7 1 11 0.7020 0.4157
7 2 -11 -1.8755 -0.5333
7 2 -10 0.2512 -0.0194
7 2 -9 0.3953 -1.1670
7 2 -8 -1.3446 -0.5156
7 2 -7 -1.7722 2.1153
7 2 -6 2.3026 -2.7650
7 2 -5 -1.0181 4.3528
7 2 -4 -0.7386 -1.5033
7 2 -3 1.6582 1.4428
7 2 -2 0.0776 0.2673
7 2 -1 2.4077 3.4622
7 2 0 0.4651 -2.4005
7 2 1 1.5677 4.1423
7 2 2 -0.9089 0.9850
7 2 3 1.6522 0.6507
7 2 4 -3.3022 -2.6060
7 2 5 0.0837 2.1361
7 2 6 0.1528 -3.1349
7 2 7 -0.9960 0.8606
7 2 8 0.6241 1.0234
7 2 9 1.6639 -1.2736
7 2 10 -1.1866 0.0869
7 2 11 0.0587 0.8760
7 3 -11 -0.8563 -0.1506
7 3 -10 -0.4999 1.1419
7 3 -9 1.3713 -1.5474
7 3 -8 -1.6652 0.6682
7 3 -7 -1.7895 -0.4995
7 3 -6 1.2666 -1.5293
7 3 -5 -0.2889 1.2776
7 3 -4 -0.0897 2.0806
7 3 -3 2.3122 -0.4273
7 3 -2 0.0674 3.9227
7 3 -1 1.8823 -1.8325
7 3 0 0.0228 0.7061
7 3 1 0.1754 -0.4909
7 3 2 0.0652 2.6973
7 3 3 0.2771 -2.0055
7 3 4 -1.4045 -1.6679
7 3 5 0.1491 -0.3976
7 3 6 1.5053 -0.3728
7 3 7 -0.5551 -0.2158
7 3 8 0.1997 1.9045
7 3 9 1.1087 -2.2070
7 3 10 -0.6169 1.1659
7 3 11 0.3445 -0.0953
7 4 -10 0.3961 0.0968
7 4 -9 1.7805 -0.3085
7 4 -8 -0.4486 -0.4479
7 4 -7 -0.8888 0.9465
7 4 -6 0.6183 -1.9715
7 4 -5 -0.3995 2.8425
7 4 -4 -0.2593 -0.9974
7 4 -3 2.9379 2.4788
7 4 -2 0.2646 1.3324
7 4 -1 0.6808 1.2678
7 4 0 -0.8795 -2.3786
7 4 1 0.0099 0.7547
7 4 2 0.6506 -0.2999
7 4 3 0.9369 -0.0819
7 4 4 -2.0292 -2.0303
7 4 5 -0.0526 1.4020
7 4 6 0.2730 -2.2212
7 4 7 0.4091 0.8483
7 4 8 -0.2632 -0.4080
7 4 9 1.0926 -0.3286
7 4 10 -0.8453 0.8508
7 5 -10 -0.1992 0.5256
7 5 -9 0.6276 -0.9306
7 5 -8 0.2004 -0.1531
7 5 -7 -0.7275 -0.5944
7 5 -6 1.4466 -1.1956
7 5 -5 -0.3104 1.4074
7 5 -4 0.9868 0.0399
7 5 -3 -0.3222 0.4833
7 5 -2 1.5060 1.6038
7 5 -1 -0.9331 -1.3769
7 5 0 0.6309 0.4966
7 5 1 -1.2156 -0.8398
7 5 2 1.6773 0.2101
7 5 3 -0.5947 -0.9112
7 5 4 -0.5862 -1.1510
7 5 5 -1.1393 0.1041
7 5 6 1.8667 -0.9976
7 5 7 -0.3103 0.2355
7 5 8 0.4267 -0.0549
7 5 9 0.3474 -0.4776
7 5 10 -0.3279 1.1247
7 6 -9 0.9869 0.4853
7 6 -8 -0.3694 0.3507
7 6 -7 0.3742 0.1256
7 6 -6 -0.0951 -0.8143
7 6 -5 0.2892 0.8722
7 6 -4 -0.1582 -0.9240
7 6 -3 0.2496 0.6532
7 6 -2 -0.8916 0.4102
7 6 -1 -0.5049 -0.7935
7 6 0 -1.1997 -1.1069
7 6 1 0.2684 0.6143
7 6 2 0.8013 -1.2724
7 6 3 0.3753 -0.0820
7 6 4 -0.6564 -0.2802
7 6 5 -0.8177 0.6828
7 6 6 -0.3088 -0.6700
7 6 7 0.9484 0.2976
7 6 8 -0.6271 -0.8855
7 6 9 0.7469 -0.4156
7 7 0 -1.1557 0.0830
7 7 1 -0.6535 0.7130
7 7 2 0.5946 -1.1021
7 7 3 -0.2027 -0.2981
7 7 4 -0.2847 -0.3107
7 7 5 -1.1390 0.1166
7 7 6 1.0550 -0.0756
7 7 7 0.5324 0.5888
7 7 8 0.6594 -0.5828
7 7 9 -0.0704 -0.1294
8 0 -11 -2.1642 -0.8745
8 0 -10 -0.3811 1.9791
8 0 -9 0.7362 -1.6139
8 0 -8 -1.3344 1.1526
8 0 -7 1.2982 -0.8079
8 0 -6 -0.3661 -1.6791
8 0 -5 -0.9806 2.1317
8 0 -4 -2.6093 6.1825
8 0 -3 3.0246 -1.7415
8 0 -2 0.2667 4.6118
8 0 -1 4.4591 -5.6813
8 0 0 -0.3865 -1.8551
8 0 1 -0.8942 2.4827
8 0 2 -1.7500 5.0938
8 0 3 1.7313 -1.6849
8 0 4 -2.2536 -0.2347
8 0 5 1.0749 0.0159
8 0 6 -1.9189 -1.5904
8 0 7 -1.9384 -0.2566
8 0 8 -0.2603 2.0475
8 0 9 1.8370 -1.3449
8 0 10 -0.9069 0.9533
8 0 11 0.7465 -0.4497
8 1 -11 -2.1555 0.2116
8 1 -10 -0.0174 0.8680
8 1 -9 0.2504 -0.2507
8 1 -8 -1.1389 -0.1530
8 1 -7 -0.6677 1.9503
8 1 -6 0.4011 -4.4102
8 1 -5 -2.2180 3.9691
8 1 -4 -0.9108 0.7757
8 1 -3 2.8661 2.9499
8 1 -2 0.2510 -0.1234
8 1 -1 3.6375 1.1519
8 1 0 -0.1597 -4.4646
8 1 1 0.4932 5.4437
8 1 2 -1.8490 1.7867
8 1 3 0.9264 -0.4910
8 1 4 -3.1013 -3.1739
8 1 5 1.5918 0.6670
8 1 6 0.7997 -2.2782
8 1 7 -1.4603 0.3919
8 1 8 -0.1829 1.1302
8 1 9 1.0872 -0.9889
8 1 10 -0.7683 -0.0396
8 1 11 0.9055 0.1332
8 2 -11 -1.5231 -0.6347
8 2 -10 -0.3417 0.6227
8 2 -9 1.4402 -1.4869
8 2 -8 -1.0115 0.9899
8 2 -7 -0.0435 -0.0195
8 2 -6 1.8112 -0.8363
8 2 -5 -2.2878 1.8219
8 2 -4 -0.8820 3.1040
8 2 -3 2.1501 -2.0556
8 2 -2 1.0079 3.1657
8 2 -1 1.6880 -1.2051
8 2 0 0.9337 0.8999
8 2 1 -0.7446 0.8291
8 2 2 1.2245 2.2878
8 2 3 0.5001 -1.9987
8 2 4 -2.0223 -0.3961
8 2 5 0.1643 0.3740
8 2 6 0.9070 -1.2796
8 2 7 -1.2368 -1.4689
8 2 8 0.3311 1.2459
8 2 9 0.8372 -1.6158
8 2 10 -0.4758 1.2372
8 2 11 0.0362 -0.7161
8 3 -10 -0.5534 0.4162
8 3 -9 0.6439 -0.2044
8 3 -8 -1.0544 -0.5703
8 3 -7 -0.4946 0.7766
8 3 -6 0.8011 -3.2857
8 3 -5 0.1475 2.0514
8 3 -4 0.0514 -0.0624
8 3 -3 3.6028 1.9881
8 3 -2 -1.4997 -0.2074
8 3 -1 1.6766 1.6075
8 3 0 -0.3278 -1.1704
8 3 1 0.5953 1.7216
8 3 2 -0.0757 -0.1999
8 3 3 0.8355 -0.8642
8 3 4 -2.7367 -2.4003
8 3 5 1.1466 0.9133
8 3 6 1.2770 -2.0995
8 3 7 0.0159 0.4134
8 3 8 -0.1398 -0.0674
8 3 9 0.9276 -0.5993
8 3 10 -0.6090 0.5036
8 4 -10 0.0637 0.0548
8 4 -9 1.4613 -0.1681
8 4 -8 -0.0449 0.6834
8 4 -7 -0.6931 0.3838
8 4 -6 0.8270 -0.9864
8 4 -5 -2.0023 0.9125
8 4 -4 1.6070 0.1809
8 4 -3 0.9076 0.1914
8 4 -2 1.6583 1.3632
8 4 -1 -1.8442 -0.1934
8 4 0 1.2859 0.0892
8 4 1 -1.5321 -0.9691
8 4 2 2.0359 -0.3034
8 4 3 -0.8270 -0.7718
8 4 4 -0.7186 -1.2277
8 4 5 -1.4592 0.7693
8 4 6 1.5177 -0.8360
8 4 7 -0.7499 -0.2446
8 4 8 0.4230 -0.2384
8 4 9 0.1492 -0.6727
8 4 10 -0.3107 0.7745
8 5 -9 0.5644 -0.3849
8 5 -8 -0.1244 -0.9392
8 5 -7 0.7826 -0.1771
8 5 -6 0.2527 -0.7301
8 5 -5 0.0131 1.2020
8 5 -4 -0.2732 0.9278
8 5 -3 1.6060 0.6847
8 5 -2 -0.5481 0.2171
8 5 -1 0.9660 0.0879
8 5 0 -0.8099 -0.2407
8 5 1 -0.4818 -0.3526
8 5 2 0.3135 -1.6443
8 5 3 -0.1352 -0.3538
8 5 4 -1.7055 -1.2864
8 5 5 -0.4331 0.1733
8 5 6 0.3552 -0.5122
8 5 7 1.0858 0.1645
8 5 8 -0.5154 -0.2733
8 5 9 0.5160 0.2275
8 6 -9 0.2979 -0.1067
8 6 -8 0.2717 0.1617
8 6 -7 -0.7546 -0.0555
8 6 -6 -0.0171 -0.8328
8 6 -5 -0.9193 0.5406
8 6 -4 0.7279 -0.1873
8 6 -3 0.1267 1.4849
8 6 -2 0.1917 -0.1043
8 6 -1 -0.5079 -0.0142
8 6 0 0.2074 -0.7124
8 6 1 -0.1987 -0.1986
8 6 2 0.3751 -1.0196
8 6 3 -0.7715 -0.2143
8 6 4 -0.6698 -0.5489
8 6 5 -1.4146 0.2442
8 6 6 0.6335 -0.4646
8 6 7 -0.2696 -0.0325
8 6 8 -0.0649 -0.3945
8 6 9 -0.2101 0.0623
8 7 -8 0.0325 -0.0172
8 7 -7 0.7610 -0.5025
8 7 -6 0.2649 0.6204
8 7 -5 -0.9508 0.4992
8 7 -4 -0.5481 0.0603
8 7 -3 0.0027 -0.3058
8 7 -2 -0.2413 0.3698
8 7 -1 1.0589 -0.1082
8 7 0 -1.6825 0.5795
8 7 1 0.4816 -0.3773
8 7 2 -0.1678 -1.0386
8 7 3 0.0022 0.0687
8 7 4 -0.2164 0.3531
8 7 5 -0.7446 -0.6419
8 7 6 0.3058 0.0017
8 7 7 0.3492 -0.2827
8 7 8 -0.4368 0.3618
8 8 0 -1.2359 0.1181
8 8 1 0.3690 0.6703
8 8 2 -0.3916 -0.4518
8 8 3 0.1037 -0.0684
8 8 4 0.1406 0.5067
8 8 5 -0.4076 -0.6917
8 8 6 0.4096 -0.3708
8 8 7 -0.1062 0.1023
9 0 -11 -1.5418 0.0488
9 0 -10 0.5937 -0.1735
9 0 -9 0.3373 -1.3071
9 0 -8 -2.1890 -1.0027
9 0 -7 -0.0063 2.4575
9 0 -6 1.4517 -1.4388
9 0 -5 1.5739 5.8989
9 0 -4 1.0524 0.8059
9 0 -3 1.5620 -1.4651
9 0 -2 -3.1979 -2.2430
9 0 -1 0.7289 1.1781
9 0 0 -0.8089 -1.5989
9 0 1 1.7827 6.1916
9 0 2 0.8218 0.9989
9 0 3 1.8943 -1.5301
9 0 4 -2.5874 -1.6506
9 0 5 0.6263 0.8564
9 0 6 -1.0824 -1.3743
9 0 7 -1.4793 -0.1445
9 0 8 0.7862 0.5952
9 0 9 1.2499 -1.3652
9 0 10 -1.1692 -0.3701
9 0 11 -0.1526 0.4160
9 1 -10 0.2328 1.4684
9 1 -9 0.5802 -1.8176
9 1 -8 -1.8849 0.1700
9 1 -7 -1.1863 0.6676
9 1 -6 0.7071 -0.3672
9 1 -5 -0.7058 1.0613
9 1 -4 2.5292 2.4357
9 1 -3 2.7242 -3.0909
9 1 -2 -0.7296 2.0394
9 1 -1 0.1643 -0.9395
9 1 0 1.3144 0.5766
9 1 1 -0.3920 2.8373
9 1 2 1.4075 2.4383
9 1 3 0.3970 -2.2099
9 1 4 -2.1672 -2.1325
9 1 5 0.8751 -0.5868
9 1 6 0.6681 -1.1316
9 1 7 -1.5518 -0.3518
9 1 8 1.3529 1.2697
9 1 9 0.4655 -1.9574
9 1 10 -0.4575 0.3287
9 2 -10 0.4046 -0.0479
9 2 -9 2.0724 -0.8324
9 2 -8 -1.0963 -0.9336
9 2 -7 -0.2446 1.9576
9 2 -6 0.2695 -1.2197
9 2 -5 -0.5073 3.7318
9 2 -4 -0.9018 0.4281
9 2 -3 3.4403 -0.3678
9 2 -2 -1.2744 -1.3646
9 2 -1 2.7989 1.8959
9 2 0 -0.4195 -1.2674
9 2 1 0.3861 1.9772
9 2 2 0.5879 0.5576
9 2 3 2.0993 -0.9973
9 2 4 -2.5050 -2.2498
9 2 5 0.3996 0.8766
9 2 6 0.1040 -1.5500
9 2 7 -0.9714 -0.1751
9 2 8 0.3282 0.1281
9 2 9 0.7114 -1.0059
9 2 10 -0.7614 -0.0350
9 3 -10 -0.0830 0.6715
9 3 -9 0.9498 -1.1529
9 3 -8 -0.8358 -1.2749
9 3 -7 -0.6557 0.0903
9 3 -6 1.3058 -0.7030
9 3 -5 -1.2130 1.0922
9 3 -4 2.8239 1.4944
9 3 -3 0.6632 0.1738
9 3 -2 1.2482 0.6461
9 3 -1 -0.8344 0.5219
9 3 0 2.0692 0.1157
9 3 1 -2.5465 0.5056
9 3 2 2.3063 0.1895
9 3 3 -0.3660 -1.1824
9 3 4 -0.8818 -2.7257
9 3 5 -1.0508 0.2647
9 3 6 1.7760 -1.2405
9 3 7 -0.8371 -0.3796
9 3 8 0.6168 0.1134
9 3 9 0.0418 -0.3388
9 3 10 -0.1662 0.5346
9 4 -9 1.4051 -0.0576
9 4 -8 -0.4761 -0.2658
9 4 -7 -0.5261 1.1962
9 4 -6 -0.8340 -0.3462
9 4 -5 -0.0282 0.1205
9 4 -4 0.5085 0.3080
9 4 -3 2.6278 -0.4155
9 4 -2 -1.1490 0.4328
9 4 -1 0.8184 0.6767
9 4 0 -0.7169 -0.2446
9 4 1 -0.0444 0.1645
9 4 2 0.9861 0.2593
9 4 3 0.5969 -0.3746
9 4 4 -2.0612 -1.9648
9 4 5 -0.3558 0.1424
9 4 6 -0.0680 -0.5631
9 4 7 0.0863 -0.6664
9 4 8 -0.5592 -0.1781
9 4 9 0.2117 -0.3041
9 5 -8 0.3141 -0.6267
9 5 -7 0.3703 0.5219
9 5 -6 0.9860 0.3520
9 5 -5 -0.3522 1.3510
9 5 -4 1.1362 -0.0743
9 5 -3 -0.3228 0.6542
9 5 -2 0.0183 -1.3347
9 5 -1 -0.3997 1.2100
9 5 0 -0.5584 0.1389
9 5 1 -1.4720 0.1738
9 5 2 1.3601 -0.8277
9 5 3 0.2502 -0.1208
9 5 4 -0.3837 -1.4940
9 5 5 -1.4611 0.2563
9 5 6 0.6362 -0.4795
9 5 7 -0.0393 0.0844
9 5 8 0.1063 -0.0473
9 6 -8 0.0178 0.5284
9 6 -7 0.0046 0.2464
9 6 -6 0.0209 0.2440
9 6 -5 0.1892 -0.4051
9 6 -4 1.1056 0.4696
9 6 -3 0.6283 -0.1781
9 6 -2 -0.9774 0.4782
9 6 -1 0.4535 -0.3009
9 6 0 -1.6798 0.7181
9 6 1 0.4353 0.3320
9 6 2 0.1018 0.3661
9 6 3 -0.2441 -0.3304
9 6 4 -0.7984 -0.9109
9 6 5 -0.9093 -0.9314
9 6 6 -0.1254 0.4517
9 6 7 0.5732 -0.4511
9 6 8 0.0060 0.2922
9 7 -7 0.1750 0.2256
9 7 -6 0.4155 0.3691
9 7 -5 -0.3364 0.4752
9 7 -4 0.1840 0.0055
9 7 -3 -0.0207 0.1465
9 7 -2 -0.3573 -0.6751
9 7 -1 0.6627 0.5835
9 7 0 -1.4507 0.4883
9 7 1 0.4406 0.3087
9 7 2 0.5807 -0.1485
9 7 3 0.3974 -0.1537
9 7 4 -0.3060 0.2736
9 7 5 -1.0059 -0.5190
9 7 6 0.0400 0.0207
9 7 7 0.0827 0.2137
9 8 -6 0.1694 0.0756
9 8 -5 -0.2566 0.0675
9 8 -4 0.4775 -0.0112
9 8 -3 -0.1169 0.1429
9 8 -2 0.1178 0.4357
9 8 -1 0.0031 0.3256
9 8 0 -0.9302 0.9554
9 8 1 0.1366 0.1788
9 8 2 0.4486 -0.3908
9 8 3 -0.0298 -0.0969
9 8 4 0.4524 0.0447
9 8 5 -0.2839 -0.5702
9 8 6 0.2050 -0.1936
9 9 0 -0.1166 0.5350
9 9 1 -0.0227 0.7126
9 9 2 0.1831 0.0396
9 9 3 -0.0197 0.0928
9 9 4 0.5065 0.5921
10 0 -10 0.4605 0.6586
10 0 -9 0.3792 -1.6132
10 0 -8 -0.8143 1.0124
10 0 -7 0.8789 1.1115
10 0 -6 2.0462 -1.2078
10 0 -5 -0.6332 1.6036
10 0 -4 -0.5052 3.8128
10 0 -3 -0.5622 -1.3660
10 0 -2 -0.7216 1.7012
10 0 -1 1.9715 -0.6593
10 0 0 1.7285 -1.3926
10 0 1 -0.2565 2.2070
10 0 2 0.9882 0.8736
10 0 3 0.5600 -1.2262
10 0 4 -1.9283 -0.9576
10 0 5 0.9020 0.8345
10 0 6 0.4300 -1.1371
10 0 7 -1.9969 -1.3151
10 0 8 0.8743 0.8003
10 0 9 -0.9029 -0.8766
10 0 10 0.1058 0.9058
10 1 -10 -0.1817 0.3561
10 1 -9 0.0281 -0.5853
10 1 -8 -2.0005 -0.8229
10 1 -7 1.3511 1.9467
10 1 -6 0.8647 -2.3644
10 1 -5 -0.0674 1.3031
10 1 -4 0.0342 0.4761
10 1 -3 2.8006 0.1638
10 1 -2 -1.7471 0.2510
10 1 -1 2.2993 1.8912
10 1 0 0.2888 -1.1816
10 1 1 0.5852 2.3811
10 1 2 0.5260 0.9486
10 1 3 0.9127 -1.5589
10 1 4 -2.5501 -2.2140
10 1 5 1.1715 0.6217
10 1 6 0.8992 -1.6467
10 1 7 -1.0037 -1.2146
10 1 8 0.2751 0.0445
10 1 9 0.1615 -0.4417
10 1 10 -0.4295 0.4106
10 2 -9 0.7311 -0.8544
10 2 -8 -0.6048 0.7160
10 2 -7 0.1199 2.0572
10 2 -6 1.3849 -0.7538
10 2 -5 -2.0139 0.2405
10 2 -4 1.0525 0.9513
10 2 -3 -0.2394 -1.6109
10 2 -2 0.9178 -0.2533
10 2 -1 -0.1032 1.4730
10 2 0 2.3383 -0.2535
10 2 1 -1.5537 1.1049
10 2 2 2.9721 0.4716
10 2 3 -0.1348 -0.6588
10 2 4 -1.2506 -2.3096
10 2 5 -0.5672 1.0902
10 2 6 1.3989 -1.3723
10 2 7 -1.5484 -0.8909
10 2 8 0.3888 -0.1409
10 2 9 -0.6549 -0.7057
10 3 -9 0.0740 -0.3761
10 3 -8 -0.7294 -0.9540
10 3 -7 1.4793 1.4772
10 3 -6 0.9822 -0.5375
10 3 -5 0.0582 0.0080
10 3 -4 -0.2075 1.4179
10 3 -3 1.2495 -0.4109
10 3 -2 -1.4519 0.2922
10 3 -1 1.5337 1.5223
10 3 0 0.0184 0.4918
10 3 1 -0.6089 0.1993
10 3 2 0.6700 0.0185
10 3 3 1.0907 -1.4664
10 3 4 -1.8934 -2.0047
10 3 5 0.0241 0.3951
10 3 6 0.3986 -0.4776
10 3 7 0.0287 -0.9519
10 3 8 -0.1551 0.3162
10 3 9 -0.0344 -0.1935
10 4 -8 0.0073 0.0051
10 4 -7 -0.1827 1.4604
10 4 -6 0.2232 -0.7655
10 4 -5 -1.0183 -0.7367
10 4 -4 1.1390 -0.2786
10 4 -3 0.1952 1.0259
10 4 -2 0.1694 -0.2338
10 4 -1 0.1646 2.3966
10 4 0 0.8904 -0.4256
10 4 1 -0.3793 0.4240
10 4 2 1.7084 0.2957
10 4 3 -1.0282 0.2590
10 4 4 -1.4463 -2.4754
10 4 5 -1.3483 0.5327
10 4 6 0.4635 -0.7323
10 4 7 -0.1728 -0.4739
10 4 8 -0.2412 -0.1111
10 5 -8 0.0554 -0.3782
10 5 -7 0.5698 0.6833
10 5 -6 0.3341 0.3931
10 5 -5 -0.4993 -0.3517
10 5 -4 -0.1406 1.2506
10 5 -3 -0.3988 -0.2751
10 5 -2 -0.8310 0.6037
10 5 -1 1.3505 0.9168
10 5 0 -0.7259 1.1978
10 5 1 0.2216 -0.7913
10 5 2 0.6049 -0.1114
10 5 3 0.6619 -0.8130
10 5 4 -0.8509 -0.1266
10 5 5 -0.7765 -0.2088
10 5 6 -0.2996 0.5292
10 5 7 0.0141 -0.7845
10 5 8 -0.4715 0.6858
10 6 -7 0.0370 0.5479
10 6 -6 0.2744 -0.2155
10 6 -5 -0.1376 -0.0788
10 6 -4 0.4930 0.0964
10 6 -3 -0.0593 0.9845
10 6 -2 -0.6857 -0.1521
10 6 -1 0.9021 1.7486
10 6 0 -0.9402 0.4876
10 6 1 0.5082 0.1581
10 6 2 0.2134 0.4805
10 6 3 -0.6392 -0.2541
10 6 4 -0.4589 -0.7612
10 6 5 -0.4457 -0.6018
10 6 6 -0.0191 -0.3784
10 6 7 0.0639 -0.1251
10 7 -6 0.1550 -0.0244
10 7 -5 -0.1232 -0.0738
10 7 -4 0.6495 0.2913
10 7 -3 -0.4317 0.1217
10 7 -2 0.0184 0.2702
10 7 -1 0.2458 0.2753
10 7 0 -0.5372 0.7491
10 7 1 0.1988 0.0015
10 7 2 0.7990 0.4068
10 7 3 -0.0054 0.2172
10 7 4 0.1224 0.3779
10 7 5 -0.6240 -0.6260
10 7 6 -0.3006 -0.1277
10 8 -4 0.5066 0.3241
10 8 -3 -0.1119 -0.0210
10 8 -2 0.4449 -0.0939
10 8 -1 0.1665 0.6610
10 8 0 -0.9920 0.4631
10 8 1 -0.2580 0.2765
10 8 2 0.5967 -0.0451
10 8 3 0.2112 -0.3581
10 8 4 0.4298 0.1936
10 9 -2 0.1708 -0.0022
10 9 -1 -0.4443 0.2061
10 9 0 -0.2453 0.1265
10 9 1 -0.0153 0.7992
10 9 2 0.5736 -0.1433
11 0 -9 1.1023 -0.4949
11 0 -8 -1.0983 -0.3410
11 0 -7 0.6494 2.0953
11 0 -6 -0.2746 -1.2265
11 0 -5 0.4236 2.4709
11 0 -4 0.4256 2.2092
11 0 -3 1.0408 -1.2354
11 0 -2 -1.6049 -0.9744
11 0 -1 1.6872 0.2101
11 0 0 0.3031 -1.3074
11 0 1 0.1514 1.8403
11 0 2 1.0845 1.0070
11 0 3 1.0754 -1.2128
11 0 4 -1.6347 -1.5812
11 0 5 0.9349 0.8901
11 0 6 0.2334 -1.1564
11 0 7 -1.1786 -0.5313
11 0 8 0.8269 0.8330
11 0 9 -0.0272 -0.4788
11 1 -9 0.0735 -0.9134
11 1 -8 -0.5679 -1.1111
11 1 -7 0.6060 0.6089
11 1 -6 1.2492 -0.7820
11 1 -5 -1.2405 1.5407
11 1 -4 1.5702 2.1632
11 1 -3 0.3160 -0.9294
11 1 -2 0.4927 0.0251
11 1 -1 0.4724 1.3447
11 1 0 2.0348 -1.4287
11 1 1 -1.6664 1.5715
11 1 2 1.5461 0.4916
11 1 3 -0.2119 -0.8732
11 1 4 -1.1382 -2.3068
11 1 5 0.0960 1.1632
11 1 6 1.3568 -1.4397
11 1 7 -1.5099 -0.9470
11 1 8 1.0589 0.3405
11 1 9 -0.2762 -0.1499
11 2 -9 1.0005 -0.3349
11 2 -8 -0.4564 -0.8479
11 2 -7 0.3296 1.8228
11 2 -6 -0.8603 -0.8049
11 2 -5 -1.1396 0.1462
11 2 -4 0.4890 1.7848
11 2 -3 1.3951 -1.3939
11 2 -2 -0.2222 0.0185
11 2 -1 1.7526 1.3551
11 2 0 0.6998 -0.7525
11 2 1 -0.3505 -0.2430
11 2 2 1.0126 1.4501
11 2 3 0.4714 -0.5816
11 2 4 -2.2771 -1.1580
11 2 5 0.2950 0.6344
11 2 6 0.5873 -0.7661
11 2 7 -0.6465 -1.3869
11 2 8 -0.5271 0.3598
11 2 9 -0.1543 -0.3019
11 3 -8 0.1244 -0.7286
11 3 -7 0.5504 1.2000
11 3 -6 0.3596 0.0908
11 3 -5 -1.2318 1.0092
11 3 -4 0.7160 1.5196
11 3 -3 0.1712 -0.1567
11 3 -2 -0.0401 -1.1363
11 3 -1 0.9172 2.1001
11 3 0 1.0143 -0.6180
11 3 1 -1.8351 0.5034
11 3 2 0.7897 -0.2377
11 3 3 -0.1747 -0.0816
11 3 4 -0.4101 -1.7664
11 3 5 -0.0971 1.6096
11 3 6 0.5587 -0.9627
11 3 7 -0.3206 -0.6381
11 3 8 -0.5672 0.3582
11 4 -7 0.3391 1.4282
11 4 -6 -0.3845 -0.1031
11 4 -5 -0.4406 -0.3840
11 4 -4 1.3384 1.5338
11 4 -3 0.7719 -0.6157
11 4 -2 -0.2595 0.3183
11 4 -1 0.9521 1.1611
11 4 0 -0.2366 0.3743
11 4 1 0.1756 -0.6916
11 4 2 0.0774 2.1300
11 4 3 -0.4444 -0.1247
11 4 4 -1.5205 -0.2603
11 4 5 -0.1756 -0.7768
11 4 6 0.0550 0.0061
11 4 7 -0.0387 -1.1182
11 5 -6 0.0127 0.1030
11 5 -5 -0.3549 0.3910
11 5 -4 0.6893 0.5758
11 5 -3 0.4620 0.3384
11 5 -2 -0.6256 -0.8568
11 5 -1 1.0915 1.5659
11 5 0 -0.5581 0.1844
11 5 1 -0.0291 -0.1742
11 5 2 0.4489 0.5094
11 5 3 0.1707 0.3174
11 5 4 0.0741 -0.1061
11 5 5 -0.3997 0.4319
11 5 6 -0.6292 -0.2024
11 6 -5 0.0429 0.2896
11 6 -4 0.8974 0.8532
11 6 -3 -0.3647 -0.1506
11 6 -2 0.2550 -0.0270
11 6 -1 0.2352 1.0236
11 6 0 -0.3055 1.1362
11 6 1 0.0377 -0.2153
11 6 2 0.3476 0.9180
11 6 3 -0.4544 -0.3186
11 6 4 0.1483 0.0668
11 6 5 -0.0948 -0.8427
11 7 -4 0.8320 0.2199
11 7 -3 0.0266 0.2370
11 7 -2 -0.3548 -0.0302
11 7 -1 -0.0459 1.0320
11 7 0 -0.3917 0.3669
11 7 1 0.6501 0.1515
11 7 2 0.6844 0.3876
11 7 3 -0.0532 0.3873
11 7 4 0.2448 0.3966
11 8 -1 -0.2520 0.9589
11 8 0 -0.1313 0.5459
11 8 1 -0.3373 0.3172
12 0 -9 -0.2919 -0.8379
12 0 -8 -0.5761 0.2813
12 0 -7 0.2433 2.0673
12 0 -6 0.8297 -1.3754
12 0 -5 -0.5487 0.2784
12 0 -4 0.9591 0.7319
12 0 -3 -1.1790 -1.4148
12 0 -2 -0.7404 -0.0588
12 0 -1 0.2968 1.8744
12 0 0 1.9058 -1.3981
12 0 1 -0.1227 1.1478
12 0 2 1.6852 -0.5725
12 0 3 -0.0542 -1.2198
12 0 4 -1.4610 -1.4187
12 0 5 0.4746 1.4379
12 0 6 1.4290 -1.1691
12 0 7 -1.1843 -1.0839
12 0 8 0.6781 0.2554
12 0 9 -0.8937 -0.3138
12 1 -8 -1.0675 -0.5865
12 1 -7 1.5280 1.8225
12 1 -6 1.5650 -0.4064
12 1 -5 -0.1471 0.4281
12 1 -4 0.1594 1.6183
12 1 -3 -0.9916 -2.2244
12 1 -2 -1.3130 0.2593
12 1 -1 0.9158 1.3737
12 1 0 1.5811 -0.0956
12 1 1 -0.4262 0.5533
12 1 2 0.8401 1.1982
12 1 3 0.3051 -1.8838
12 1 4 -1.3397 -1.2726
12 1 5 0.7604 0.7793
12 1 6 0.7540 -0.9436
12 1 7 -0.4868 -1.2105
12 1 8 -0.0211 0.4007
12 2 -8 -0.2199 -0.0342
12 2 -7 0.6962 2.1058
12 2 -6 0.6009 -0.4301
12 2 -5 -0.3725 -0.6231
12 2 -4 0.5708 0.2798
12 2 -3 -0.2685 -1.2668
12 2 -2 -0.8884 0.0221
12 2 -1 0.5940 2.7865
12 2 0 1.1423 -1.0381
12 2 1 -0.6466 0.6799
12 2 2 1.7442 0.8187
12 2 3 0.3366 0.5428
12 2 4 -1.3627 -1.6240
12 2 5 -0.0339 0.9714
12 2 6 0.3608 -1.2262
12 2 7 -0.3900 -0.6854
12 2 8 -0.3928 0.1837
12 3 -7 0.8566 1.9744
12 3 -6 0.5418 0.0450
12 3 -5 -0.6523 -0.2279
12 3 -4 0.2438 0.7621
12 3 -3 -0.9528 -1.4129
12 3 -2 -0.7642 0.2559
12 3 -1 1.1116 1.7871
12 3 0 0.7545 0.7181
12 3 1 -0.5388 -0.2310
12 3 2 0.2197 1.9758
12 3 3 0.7898 -1.4586
12 3 4 -0.2546 -0.0978
12 3 5 0.2059 0.1198
12 3 6 -0.0302 0.2681
12 3 7 -0.2046 -0.8354
12 4 -6 0.2592 -0.0596
12 4 -5 0.0499 -0.3129
12 4 -4 0.3446 0.4519
12 4 -3 -0.0811 -0.2061
12 4 -2 -1.1049 0.0145
12 4 -1 1.0634 2.1278
12 4 0 0.2295 0.2498
12 4 1 0.1112 0.2701
12 4 2 0.6285 1.5467
12 4 3 -0.0079 0.6174
12 4 4 -0.7199 -0.7687
12 4 5 0.0459 0.0226
12 4 6 -0.3450 -0.4761
12 5 -5 -0.0314 -0.1959
12 5 -4 0.8209 0.1929
12 5 -3 -0.4187 -0.2352
12 5 -2 -0.0842 0.2809
12 5 -1 0.1274 1.3767
12 5 0 0.2023 0.6458
12 5 1 0.1477 -0.4011
12 5 2 0.6126 1.6138
12 5 3 0.2808 -0.3005
12 5 4 0.3891 0.6458
12 5 5 -0.3215 -0.2792
12 6 -4 0.3633 0.2926
12 6 -3 -0.1571 -0.0679
12 6 -2 -0.1829 -0.3205
12 6 -1 0.6495 1.1823
12 6 0 -0.2023 0.5813
12 6 1 -0.0548 0.3409
12 6 2 0.3276 0.4742
12 6 3 0.1284 0.1494
12 6 4 0.3843 -0.3140
12 7 0 0.0135 -0.0758
13 0 -8 -0.4128 -0.3741
13 0 -7 0.7082 0.6775
13 0 -6 -0.0743 -1.1583
13 0 -5 -1.2233 -0.3013
13 0 -4 0.3169 1.7821
13 0 -3 -0.6133 -1.2950
13 0 -2 -0.0430 1.4150
13 0 -1 1.0132 0.5842
13 0 0 1.3632 -1.3813
13 0 1 -1.2422 -0.8038
13 0 2 0.9488 0.5320
13 0 3 0.1838 -1.2983
13 0 4 -1.0038 -0.4277
13 0 5 0.6449 0.8571
13 0 6 0.7732 -1.0949
13 0 7 -0.7055 -0.7463
13 0 8 -0.0357 0.4404
13 1 -7 0.9659 0.7351
13 1 -6 0.1857 -1.0126
13 1 -5 -1.1819 0.9410
13 1 -4 -0.7566 1.9487
13 1 -3 -0.7381 -0.7741
13 1 -2 -0.4522 0.0180
13 1 -1 1.7528 1.4154
13 1 0 1.9998 -1.8189
13 1 1 -0.7785 0.7127
13 1 2 -0.1092 0.3334
13 1 3 -0.1756 -0.8700
13 1 4 -1.3782 -1.0103
13 1 5 0.9208 1.2154
13 1 6 0.6104 -0.8221
13 1 7 -0.2132 -0.6268
13 2 -7 0.9338 1.3078
13 2 -6 -0.0837 -0.6802
13 2 -5 -1.6044 0.1214
13 2 -4 0.5245 1.6193
13 2 -3 -0.2808 -0.5889
13 2 -2 -0.0237 0.8239
13 2 -1 1.0197 1.3436
13 2 0 1.3596 -0.5127
13 2 1 -0.5386 -1.3282
13 2 2 0.8535 1.5589
13 2 3 -0.0133 -0.9331
13 2 4 -1.3274 0.6972
13 2 5 0.1004 0.3441
13 2 6 0.3989 -0.1486
13 2 7 -0.0281 -0.7692
13 3 -6 -0.0918 -0.1227
13 3 -5 -0.8092 0.1694
13 3 -4 -0.2880 1.2131
13 3 -3 0.5161 -0.6384
13 3 -2 -0.4004 0.2749
13 3 -1 1.4596 1.5336
13 3 0 1.0538 -0.1995
13 3 1 -0.0590 -0.0201
13 3 2 -0.0981 0.7405
13 3 3 0.1961 -0.3388
13 3 4 -0.7012 -0.1960
13 3 5 0.6644 0.8850
13 3 6 -0.3175 0.0844
13 4 -5 -0.3951 0.1413
13 4 -4 0.5897 0.7579
13 4 -3 -0.1605 0.1251
13 4 -2 0.0124 -0.0783
13 4 -1 0.7407 1.1711
13 4 0 1.0042 0.4830
13 4 1 0.1126 -0.5399
13 4 2 0.5089 1.4460
13 4 3 -0.2092 -0.5189
13 4 4 -0.1221 0.6005
13 4 5 -0.1781 -0.1099
13 5 -3 0.4730 0.0207
13 5 -2 -0.0952 0.2374
13 5 -1 0.2451 1.1592
13 5 0 0.3786 0.1927
13 5 1 0.4517 -0.0204
13 5 2 0.5551 0.3715
13 5 3 0.1020 0.3114
14 0 -7 0.7804 0.9817
14 0 -6 0.1966 -0.5528
14 0 -5 -0.3104 0.6328
14 0 -4 0.5062 0.4942
14 0 -3 -0.2919 -1.3945
14 0 -2 -0.9745 0.0926
14 0 -1 0.1943 1.1154
14 0 0 0.4141 -1.3629
14 0 1 -0.8258 0.3226
14 0 2 0.7165 0.1505
14 0 3 1.3843 -1.1984
14 0 4 -1.1073 -0.2059
14 0 5 0.7786 0.1975
14 0 6 0.1085 -0.7086
14 0 7 -0.1741 -0.2811
14 1 -6 0.7638 -0.2089
14 1 -5 -0.5827 0.7182
14 1 -4 0.5443 0.9483
14 1 -3 -1.0278 -1.7552
14 1 -2 -0.6519 0.1308
14 1 -1 0.5487 0.3387
14 1 0 1.6233 -0.3760
14 1 1 -1.3492 0.1433
14 1 2 0.4491 2.0414
14 1 3 0.1449 -1.0483
14 1 4 -0.3114 -0.2368
14 1 5 0.7489 -0.0152
14 1 6 0.2853 -0.3041
14 2 -5 -0.2087 0.1039
14 2 -4 0.1909 0.6810
14 2 -3 0.1996 -1.1344
14 2 -2 -1.1077 0.5070
14 2 -1 0.9148 0.7908
14 2 0 0.6321 -0.7050
14 2 1 -0.6297 -0.1298
14 2 2 0.0226 1.2996
14 2 3 1.2987 0.1977
14 2 4 -0.6267 0.3797
14 2 5 0.8353 0.1743
14 3 -4 0.4031 0.1058
14 3 -3 0.0740 -0.4723
14 3 -2 -0.2153 0.0134
14 3 -1 0.6201 0.9786
14 3 0 0.9669 -0.0505
14 3 1 -0.7744 -0.4214
14 3 2 0.3211 1.7509
14 3 3 0.0427 -0.1427
14 3 4 0.3980 0.4668
14 4 -2 -0.2959 0.0172
14 4 -1 0.4784 0.4744
14 4 0 0.7985 0.0436
14 4 1 -0.2336 0.0691
14 4 2 0.0134 0.6298
15 0 -5 -1.4243 0.5044
15 0 -4 0.0981 0.7313
15 0 -3 -0.6592 -0.7581
15 0 -2 -0.4124 1.1279
15 0 -1 0.5212 0.1704
15 0 0 1.5864 -0.8669
15 0 1 -1.4680 -0.8047
15 0 2 0.6119 -0.0786
15 0 3 0.2491 -0.8935
15 0 4 -0.7082 0.2028
15 0 5 0.4547 0.4003
15 1 -4 -0.3400 1.2386
15 1 -3 -0.1415 -0.7847
15 1 -2 -0.7416 0.5824
15 1 -1 1.2774 0.3210
15 1 0 1.1736 -0.4012
15 1 1 -0.1045 -0.1401
15 1 2 -0.0507 0.8192
15 1 3 0.4801 -1.0322
15 1 4 -1.2274 0.1395
15 2 -3 0.3428 0.0420
15 2 -2 -0.5383 0.2342
15 2 -1 0.5072 0.3812
15 2 0 1.3488 -0.0663
15 2 1 -0.5493 -0.2903
15 2 2 1.0118 0.5502
15 2 3 0.3421 -0.6447
16 0 -3 0.2272 -0.8442
16 0 -2 -0.5897 0.4961
16 0 -1 0.7513 -0.4871
16 0 0 0.4712 -0.6042
16 0 1 -1.0480 -0.4739
16 0 2 -0.1179 0.8343
16 0 3 0.7314 -0.7480
16 1 -1 0.8167 -0.1716
16 1 0 1.0988 -0.4239
16 1 1 -1.0310 -0.3074
0 0 0 0.0 0.0
;
_shelx_fab_checksum              57019
_olex2_date_sample_data_collection 2024-11-15
_olex2_date_sample_submission    2024-11-15
_olex2_submission_original_sample_id rs141124_1_1
_olex2_submission_special_instructions 'No special instructions were received'
_oxdiff_exptl_absorpt_empirical_details 
;
Empirical correction (ABSPACK) includes:
- Absorption correction using spherical harmonics
- Frame scaling
- Detector area scaling
;
_oxdiff_exptl_absorpt_empirical_full_max 2.024
_oxdiff_exptl_absorpt_empirical_full_min 0.505
loop_
_twin_individual_id
_twin_individual_mass_fraction_refined
1 0.539(7)
2 0.461(7)
